# Supplementary material for: CaMKK2 in myeloid cells is a key regulator of the immune-suppressive microenvironment in breast cancer
Source: Nat Commun. 2019 Jun 4;10:2450. doi: 10.1038/s41467-019-10424-5 (PMC6547743; doi:10.1038/s41467-019-10424-5)
Supplement: Supplementary file 5 — Supplementary Data 1 [file 41467_2019_10424_MOESM5_ESM.xlsx]

## Sheet: IPG_rep19265_meta_genes_table(1
entity	name	logfc (WT RM vs. KO RM)	adjpv (WT RM vs. KO RM)	logfc WT CM vs. KO CM)	adjpv (WT CM vs. KO CM)	logfc (WT RM vs. WT CM)	adjpv (WT RM vs. WT CM)	logfc (KO RM vs. KO CM)	adjpv (KO RM vs. KO CM)
15061	Ifi44l	-6.69358	1e-06	-7.57793	1e-06		0.673217	-0.858662	0.000163
13034	Ctse	-4.63667	5e-06	-4.80033	9e-06		0.632968	-0.270027	0.39995
56066	Cxcl11	-0.774727	0.008752	-4.48594	0.000154	-1.40854	0.009005	-5.22779	0.000217
231655	Oasl1	-1.65823	0.028472	-2.27006	0.003271	-2.31944	0.002724	-2.67622	0.003397
231507	Plac8	-1.17557	0.009035	-2.2439	9e-05	-3.05589	0.00029	-4.44547	0.000239
112419	Ifit1bl2	-0.652325	0.184112	-2.11866	0.001832	-2.10291	7.2e-05	-3.32179	0.001501
12769	Ccr9	-0.746688	0.082234	-2.01357	0.006292	0.698135	0.056713	-0.451076	0.52009
72244	1600014C10Rik	-1.76815	5.8e-05	-1.87947	0.005696	-1.44927	0.002197	-1.62924	0.004738
244183	Trim30b	-0.322083	0.284025	-1.85003	0.000623	-1.54116	0.00115	-2.93226	0.00078
20558	Slfn4	-1.18479	0.098788	-1.8453	0.000497	-4.21287	0.000216	-5.12325	0.000913
231287	Atp10d	-1.60944	2e-06	-1.83578	0.00012	0.41871	0.204211	0.270027	0.124807
19419	Rasgrp1	-2.0334	0.000519	-1.81645	0.000485	-1.48614	0.000652	-1.39624	0.045849
625360	BC147527	-0.438255	0.030516	-1.80665	0.000151	-0.982078	0.002177	-2.14007	0.000211
667373	Ifit1bl1	-0.900161	0.153783	-1.78507	0.000286	-3.157	0.000221	-3.95201	4.9e-05
12654	Chil1	-0.598837	0.027956	-1.78339	0.006926	-1.16627	0.013053	-2.65605	0.011216
60440	Iigp1	-1.31103	0.01483	-1.76473	7.7e-05	-2.26072	7.7e-05	-3.17095	0.002004
17858	Mx2	-0.828552	0.04739	-1.7544	2.5e-05	-0.970779	0.019238	-1.78675	0.000217
20304	Ccl5	-1.16315	0.05411	-1.73695	0.001581	-2.20276	0.000302	-2.68649	0.00324
16542	Kdr	-0.392042	0.22612	-1.69378	0.000882	-1.82455	0.001496	-3.06852	0.00248
209588	Sectm1a	-0.122218	0.666355	-1.68083	0.003237	-0.131028	0.284372	-2.0656	0.005216
16633	Klra2	-0.518794	0.013042	-1.67523	0.012319	-2.4613	6.6e-05	-3.70893	0.001892
99899	Ifi44	-2.58701	0.000521	-1.66959	2.6e-05	-1.85317	0.005871	-0.797507	0.004434
14962	Cfb	-1.38379	0.009265	-1.65058	0.012622	-3.22406	3.1e-05	-3.78623	0.003241
67092	Gatm	-1.50851	0.000567	-1.64481	0.000311	0.357674	0.297173	0.24686	0.518319
108116	Slco3a1	-0.582216	0.060029	-1.62334	0.001108	-0.867101	0.007094	-1.92279	0.002521
16168	Il15	-0.207014	0.16474	-1.61144	0.002707	-0.29267	0.043561	-1.42552	0.035031
76074	Gbp8	-0.19062	0.29806	-1.60342	0.001189	-1.14422	0.001021	-2.35233	9.2e-05
20343	Sell	-0.559616	0.213127	-1.59331	0.007581	-2.463	0.000257	-3.34639	0.003786
20555	Slfn1	-1.12168	0.161771	-1.55814	0.000744	-2.76064	0.00524	-3.09377	0.001674
78887	Sfi1	-1.47933	0.008257	-1.53687	0.056219	0.0198026	0.701931	-0.0861777	0.974121
13646	Klk1b22	-3.3418	0.000764	-1.52606	0.041534	-0.254642	0.237684	1.65823	0.07048
12444	Ccnd2	-0.431782	0.00561	-1.5217	0.00871	-1.03319	0.002361	-1.91545	0.003593
12550	Cdh1	-0.512824	0.02455	-1.50185	0.002475	-0.215111	0.197421	-1.16002	0.025793
66161	Pop4	-1.06815	0.000282	-1.49515	0.000974		0.5248	-0.518794	0.012936
102631530	Gm21762	-0.688135	0.005751	-1.43508	0.025898	0.165514	0.943661	-0.896088	0.06569
57742	Abhd1	-1.31103	0.000307	-1.4207	0.000835	-0.0295588	0.876791	-0.131028	0.598096
20910	Stxbp1	-0.955511	0.00019	-1.41828	0.000358	-0.076961	0.260981	-0.438255	0.013895
14086	Fscn1	-0.896088	0.062618	-1.39872	0.000649	-0.966984	0.005166	-1.19089	0.034504
751864	Gm9733	-0.385262	0.10048	-1.39128	0.000551	-1.41342	3.9e-05	-2.42745	0.0005
16169	Il15ra	-0.48858	0.002739	-1.37624	0.003094	-0.765468	0.001977	-1.40364	0.002139
240047	Mmp25	-0.378436	0.121897	-1.34807	0.001341	-0.722706	0.023138	-2.07065	0.001535
319189	Hist2h2bb	-1.00796	0.051039	-1.34547	0.001387	-0.524729	0.376132	-0.896088	0.002323
327766	Tmem26	-0.783902	0.001703	-1.34286	0.011061	-0.802002	0.00301	-1.49065	0.045761
100041433	Gm13247	-0.678034	0.041329	-1.32442	0.007225	-0.076961	0.822522	-0.625938	0.065739
223672	Apol9a	0.0392207	0.447991	-1.31641	0.018886	-0.727549	0.004526	-2.12704	0.003771
237886	Slfn9	0.113329	0.540572	-1.31641	0.00256	-0.871293	0.002372	-2.22354	0.0018
11931	Atp1b1	-0.625938	0.110462	-1.31103	0.002231	0.223143	0.048581	-0.620576	0.184054
434223	Gm1966	-0.470004	0.098169	-1.30291	0.000165	-1.6312	0.000599	-2.46385	0.001319
381484	Gm5150	-0.8671	0.001954	-1.30019	0.000325	-0.678033	0.007584	-1.13783	0.001272
12703	Socs1	-0.076961	0.757568	-1.28647	0.005776	-0.641854	0.037685	-1.95303	0.002096
24110	Usp18	-0.307485	0.528422	-1.28371	0.006847	-1.33763	0.003198	-2.16677	0.002202
219131	Phf11a	-0.300105	0.105647	-1.26976	0.000482	-1.38879	0.000852	-2.40424	0.00027
14025	Bcl11a	-0.908259	0.012649	-1.26413	0.013177	-0.0953102	0.779147	-0.425268	0.09916
384009	Glipr2	-0.71295	0.001786	-1.26413	0.000201	-1.05082	0.000926	-1.6312	1.5e-05
17857	Mx1	-0.604316	0.134023	-1.2613	0.00024	-1.43983	0.00628	-2.07317	0.000159
108956	Apol7c	-0.770108	0.081284	-1.25846	0.002257	-0.398776	0.136274	-0.806476	0.086242
11847	Arg2	-1.10526	0.018152	-1.24703	0.017692	-1.58104	0.000702	-1.95727	0.02574
13163	Daxx	-0.398776	0.529271	-1.24703	0.006813	-0.875469	0.017193	-1.69928	0.00079
17472	Gbp4	-0.625938	0.051928	-1.23547	1.4e-05	-1.99606	7e-06	-2.67277	4e-06
18124	Nr4a3	-0.797507	0.045941	-1.22671	0.009183	-0.322084	0.075924	-1.04732	0.04122
100039796	Tgtp2	-0.41871	0.296628	-1.22378	7.3e-05	-1.96291	0.000329	-2.18155	0.000862
16145	Igtp	-0.41211	0.456155	-1.22378	0.003069	-1.05779	0.021857	-1.78339	0.002999
20293	Ccl12	-0.476234	0.064926	-1.21788	0.023889	-3.50285	0.000111	-4.24176	0.000585
171283	Havcr1	-0.951658	0.010115	-1.20297	0.002418	0.207014	0.133414	-0.270027	0.566836
277414	Trp53i11	-0.438255	0.053839	-1.20297	0.013742	-0.48858	0.017743	-1.29198	0.009748
20364	Sepw1	0.0198026	0.921154	-1.19089	0.000896	-0.231112	0.201656	-1.6312	0.001494
53623	Gria3	-0.482426	0.042398	-1.18784	0.023383	-0.482426	0.125783	-1.68825	0.018147
17067	Ly6c1	-0.741937	0.032398	-1.18479	0.036939	-2.75938	0.000288	-3.02917	0.003343
57266	Cxcl14	-1.44456	0.003992	-1.18173	0.000975	0.587787	0.008535	0.548121	0.183674
100417831	Gm18853	-0.438255	0.136122	-1.18173	0.001616	-0.802002	0.020511	-1.53039	0.0003
100038882	Isg15	-0.10436	0.185943	-1.18173	0.003992	-1.34547	0.000384	-2.75684	0.001079
211896	Depdc7	-0.936093	0.002963	-1.17865	0.00032	0.0487902	0.650095	-0.076961	0.704969
634650	Gbp11	-0.122218	0.518547	-1.17865	0.000636	-1.27536	0.000658	-2.15756	0.000123
57444	Isg20	-0.576613	0.368585	-1.17248	0.006377	-2.39516	0.000673	-3.10009	7.8e-05
234311	Ddx60	-0.896088	0.049106	-1.15688	5.1e-05	-1.2499	0.008951	-1.59939	0.000115
22035	Tnfsf10	-0.385262	0.397472	-1.15373	0.00371	-1.70838	0.005	-2.34947	0.000792
328833	Treml2	-0.198851	0.058519	-1.15373	0.00379	-1.53039	0.000265	-2.29253	0.000581
327959	Xaf1	-1.18479	0.007766	-1.14422	6.3e-05	-1.22964	0.003696	-1.16315	8.8e-05
326623	Tnfsf15	-0.00995033	0.396033	-1.12817	0.003854	-1.41585	0.000477	-2.14242	0.00034
12286	Cacna1a	-2.33408	0.03787	-1.12168	0.293915	0.559616	0.019652	1.53687	0.27716
20863	Stfa3	-0.0861777	0.746888	-1.11841	0.008558	-1.335	0.001392	-2.20717	0.001107
12140	Fabp7	-0.970779	0.006494	-1.11514	0.005435	-0.223143	0.377329	-0.239017	0.37488
27007	Klrk1	-0.444686	0.063554	-1.11514	0.001592	-0.737164	0.005478	-1.25846	0.003454
60361	Ms4a4b	-0.615186	0.019354	-1.10856	0.006613	-1.46325	0.00111	-1.8197	0.003312
56349	Net1	-0.48858	0.022056	-1.10526	0.000193	0.0953102	0.477038	-0.837248	0.038742
76123	Gpsm2	-0.139762	0.693227	-1.10194	0.001113	0.0582689	0.877459	-0.667829	0.00846
55932	Gbp3	-0.182322	0.396099	-1.09861	0.00051	-1.22964	0.004134	-2.02287	0.000384
12516	Cd7	-1.05779	0.043575	-1.09527	0.011208	-0.559616	0.571153	-0.672944	0.089336
668128	Gm8989	0.0861777	0.336429	-1.08856	0.00075	-0.322084	0.01858	-1.4884	0.000496
21949	Tnfsf8	-0.34359	0.134812	-1.08519	0.003473	-0.553885	0.012803	-1.4327	0.00743
107350	AW112010	-0.788457	0.002621	-1.075	0.003729	-1.53256	0.003869	-1.96291	0.000173
71707	Ubiad1	-0.841567	0.012923	-1.07158	0.010398		0.708874	-0.215111	0.483394
271221	5031414D18Rik	-0.239017	0.046508	-1.07158	0.013681	0.262364	0.267528	-0.463734	0.277951
224796	Clic5	0.770108	0.36678	-1.06471	0.014302	-0.165514	0.273236	-1.7138	0.033837
56149	Grasp	-0.24686	0.100957	-1.05779	0.007895	-0.277632	0.035143	-1.52606	0.005409
15024	H2-T10	-0.463734	0.276045	-1.05431	0.00015	-0.970779	0.010104	-1.57691	0.000286
16173	Il18	-0.322083	0.107534	-1.04732	0.000216	-0.845868	0.006354	-1.63511	0.000497
107569	Nt5c3	0.0487902	0.807891	-1.04732	0.002749	-0.95935	0.00401	-2.19277	0.001469
665378	Gm7609	-0.470004	0.060985	-1.03674	0.01638	-0.982078	0.00283	-1.43508	0.008917
666926	Gm8369	-0.231112	0.749275	-1.03674	0.001598	-1.47476	0.001322	-1.66771	0.001759
15950	Ifi203	-0.8671	0.003363	-1.02962	0.000911	-0.783902	0.003863	-0.845868	0.000582
27204	Syn3	0.300105	0.939707	-1.02604	0.032115	0.122218	0.485205	-0.989541	0.091329
434219	Trim30c	-0.0953102	0.929243	-1.02245	0.001972	-1.4327	0.000575	-2.42126	0.000424
11815	Apod	0.0861777	0.684097	-1.02245	0.061621	-0.928219	0.033259	-1.80336	0.027213
19782	Rmrp	0.81978	0.188475	-1.02245	0.030487	0.993252	0.155574	-1.07158	0.05903
328830	A530064D06Rik	-0.609766	0.019563	-1.01885	0.000755	-0.530628	0.017383	-0.770108	0.026784
17119	Mxd1	-0.41871	0.603179	-1.01885	0.00166	-1.62531	0.000323	-2.37491	0.000151
213980	Fbxw10	-0.548121	0.004517	-1.01523	0.02433	0.470004	0.512682	0.10436	0.990959
12297	Cacnb3	-0.641854	0.093106	-1.0116	0.00789	-0.620576	0.035319	-0.506818	0.063303
216859	Acap1	-1.35067	6e-06	-1.0043	0.007693	-0.00995033	0.567007	0.451076	0.006918
76933	Ifi27l2a	-1.14103	0.007609	-1.0043	0.002422	-1.01885	0.007001	-0.850151	0.023853
81897	Tlr9	-0.285179	0.147111	-1.0043	0.001164	-0.470004	0.001605	-0.924259	0.013906
225845	Pla2g16	-0.300105	0.011982	-1.00063	0.001081	-0.364643	0.029183	-0.924259	0.006671
408196	Gm5416	-0.300105	0.099313	-1.00063	0.015498	-0.832909	0.009061	-1.47933	0.003209
628693	Gm6904	-0.29267	0.276489	-1.00063	0.000541	-1.11514	0.006562	-1.86097	0.000231
30925	Slamf6	-1.13783	0.078073	-0.996949	0.000775	-0.928219	0.048756	-0.887891	0.010923
236451	Phf11b	-0.438255	0.252944	-0.985817	0.003286	-1.29746	0.000663	-1.86408	0.001085
21939	Cd40	-0.582216	0.010134	-0.982078	0.063449	-1.13462	0.004699	-1.51951	0.019078
170752	Bco2	-0.425268	0.037803	-0.982078	0.000465	-0.536493	0.008727	-1.5707	0.006112
57248	Ly6i	-1.48614	0.023386	-0.978326	0.041177	-3.56643	1.7e-05	-3.01945	0.00667
100503044	A730020M07Rik	-0.760806	0.007329	-0.978326	0.003968	-0.182322	0.98986	-0.792993	0.0403
229900	Gbp7	-0.34359	0.332077	-0.978326	0.000234	-1.54756	0.003523	-2.13298	0.000163
16456	F11r	0.0487902	0.628937	-0.978326	0.080194	-0.620576	0.180629	-1.82455	0.020071
16995	Ltb4r1	-0.378436	0.044873	-0.97456	0.027043	-1.37624	0.001486	-1.97408	0.000493
433638	I830077J02Rik	-0.198851	0.224006	-0.97456	0.001342	-1.15373	0.010815	-1.97408	0.000347
224794	Enpp4	-0.875469	0.003832	-0.963174	0.011212	-1.36864	0.002064	-1.72988	0.012188
74481	Batf2	-0.378436	0.102952	-0.963174	0.001925	-1.00796	0.007721	-1.98513	0.001181
72580	Zufsp	-0.223144	0.384502	-0.963174	0.003675	-0.223143	0.239738	-0.854415	0.003088
380863	Tmem171	-0.0487902	0.302787	-0.963174	0.008831	-1.19392	5.1e-05	-1.85473	0.001105
12393	Runx2	-0.463734	0.005395	-0.955511	0.000161	-0.0198026	0.9022	-0.65752	0.010834
20862	Stfa2	-0.451076	0.068224	-0.951658	0.004276	-4.29878	1.1e-05	-4.72242	3.3e-05
16068	Il18bp	-0.688135	0.109282	-0.940007	0.000843	-1.69194	0.000369	-2.22786	0.000375
69774	Ms4a6b	-0.71295	0.040891	-0.936093	1e-05	-1.35841	0.002806	-1.60342	0.000632
22169	Cmpk2	-0.254642	0.464543	-0.936093	0.006713	-1.45161	0.011077	-1.80829	0.003364
20449	St8sia1	-0.336472	0.045349	-0.928219	0.001068	-0.357674	0.052516	-0.97456	0.005335
64095	Gpr35	-0.512824	0.22183	-0.920283	0.012584	-1.05082	0.029708	-1.60342	0.010488
74153	Uba7	-0.231112	0.076396	-0.920283	0.002455	-0.548121	0.015326	-1.11841	0.002738
269346	Slc28a2	-0.223144	0.085306	-0.920283	0.01924	-1.26413	9.5e-05	-1.82938	0.008369
11982	Atp10a	-0.314811	0.14757	-0.916291	0.001252	-0.932164	0.006859	-1.5433	0.000933
74374	Clec16a	-0.875469	0.001814	-0.912283	0.001039	0.198851	0.206893	0.131028	0.218427
52552	Parp8	-0.262364	0.039532	-0.912283	0.000474	0.076961	0.460706	-0.815365	0.038353
270152	Amica1	-0.270027	0.327681	-0.904218	0.001181	-0.357674	0.133762	-1.09527	0.002767
14469	Gbp2	-0.482426	0.214496	-0.900161	0.002086	-1.4929	0.003649	-1.85473	0.000188
667370	Ifit3b	-0.385262	0.585137	-0.900161	1.6e-05	-1.29746	0.01484	-1.61939	0.000377
225594	Gm4841	-0.336472	0.001471	-0.900161	0.008545	-0.850151	0.00063	-1.72098	0.00364
80750	N4bp1	-0.598837	0.022585	-0.896088	0.002565	-0.727549	0.025114	-0.797507	0.011702
69922	Vrk2	-0.500775	0.002012	-0.896088	3e-05	-0.0861777	0.204486	-0.48858	0.000161
227683	Coq4	-0.65752	0.001773	-0.883768	0.001258	0.0861777	0.989912	-0.19062	0.924167
69288	Rhobtb1	-0.71784	0.021018	-0.879627	0.059109	0.371564	0.479012	0.29267	0.788692
108154	Adamts6	-0.438255	0.176119	-0.879627	0.000438	-0.371564	0.297053	-0.832909	0.006481
72535	Aldh1b1	-0.254642	0.302476	-0.879627	0.003078	-0.300105	0.152936	-0.989541	0.001082
101187	Parp11	-0.239017	0.16876	-0.879627	4.4e-05	-1.04028	0.001391	-1.66013	0.000822
16912	Psmb9	-0.215111	0.381462	-0.879627	0.000256	-0.494696	0.005529	-1.15057	0.000241
226123	Morn4	-0.81978	0.003587	-0.875469	0.013739	-0.0861777	0.381505	-0.350657	0.513188
17068	Ly6d	-0.727549	0.031286	-0.875469	0.025013	-0.19062	0.444543	-0.565314	0.344835
58185	Rsad2	0.076961	0.698905	-0.875469	0.000189	-1.56025	0.006452	-2.2257	0.003254
215900	Fam26f	-0.182322	0.241042	-0.871293	0.00026	-1.00063	0.000376	-1.24703	0.001184
671535	Parp10	-0.0582689	0.771045	-0.871293	4.9e-05	-0.756122	0.001986	-1.48387	0.000115
433016	Gm5483	0.00995033	0.941008	-0.871293	0.005186	-2.64972	1.2e-05	-3.56218	0.000165
243382	Ppm1k	-0.385262	0.107239	-0.8671	0.001337	-0.231112	0.272044	-1.075	0.012611
97122	Hist2h4	-0.378436	0.458064	-0.8671	0.016582	-0.0295588	0.937485	-0.398776	0.143187
228543	Rhov	-0.131028	0.590376	-0.8671	0.082368	-0.270027	0.035916	-0.727549	0.047451
105171	Arrdc3	-0.779325	0.041434	-0.86289	0.039374	0.254642	0.534291	-0.0861777	0.743671
20194	S100a10	-0.131028	0.617095	-0.86289	0.000274	0.0487902	0.349908	-0.598837	0.002403
72446	Prr5l	-0.392042	0.011436	-0.858662	0.001417	-0.239017	0.01447	-0.850151	0.002862
64380	Ms4a4c	-0.672944	0.041778	-0.854415	0.002044	-2.26488	8e-05	-2.27624	0.001596
18163	Ctnnd2	0.0198026	0.87479	-0.854415	0.032393	-0.530628	0.052021	-1.51951	0.002218
15957	Ifit1	0.19062	0.788635	-0.854415	0.00346	-1.31909	0.019417	-2.02419	0.003518
100038854	BC117090	-0.182322	0.525337	-0.850151	0.012568	-1.53039	4.2e-05	-2.93969	0.006837
319711	E230029C05Rik	-0.371564	0.058799	-0.845868	0.007628	0.0295588	0.710843	-0.198851	0.609277
15945	Cxcl10	-0.582216	0.027624	-0.841567	0.06881	-3.00717	0.001367	-3.16632	0.000667
12515	Cd69	-0.329304	0.096155	-0.841567	0.012705	-2.63261	0.000382	-3.40386	3.3e-05
100041546	Ly6c2	-0.765468	0.027526	-0.837248	0.031454	-2.92585	0.000261	-2.89867	0.001667
11891	Rab27a	-0.329304	0.013511	-0.837248	0.023006	-0.71295	0.001827	-1.50408	0.004249
52502	Carhsp1	-0.131028	0.635254	-0.828552	0.022317	-0.329304	0.126153	-1.31372	0.014265
231430	Cox18	-0.732368	0.010879	-0.824175	0.001251	-0.405465	0.111384	-0.524729	0.004435
320982	Arl4c	-0.524729	0.000918	-0.824175	0.022692	0.398776	0.358002	0.14842	0.182267
216233	Socs2	-0.444686	0.008341	-0.824175	0.002544	-0.896088	0.000568	-1.39128	0.000873
76089	Rapgef2	-0.231112	0.049419	-0.81978	0.005774	-0.966984	0.000962	-1.51732	0.000747
16497	Kcnab1	0.157004	0.305083	-0.81978	0.008672	-0.231112	0.030212	-1.19089	0.009512
18686	Phxr1	-0.322083	0.141905	-0.815365	0.017739	0.131028	0.496125	-0.438255	0.16386
17977	Ncoa1	-0.254642	0.070225	-0.815365	0.000379	-0.307485	0.093975	-0.896088	0.006086
20715	Serpina3g	-0.207014	0.591561	-0.815365	0.003687	-0.727549	0.028789	-1.42552	0.002015
327957	Scimp	-0.165514	0.587922	-0.815365	0.01378	-0.924259	0.014145	-1.49962	0.001287
246779	Il27	0.0861777	0.910679	-0.815365	0.009703	-0.392042	0.092802	-1.21788	0.006099
13653	Egr1	-0.29267	0.00885	-0.81093	0.03131	-1.0043	0.001544	-1.55814	0.001689
15466	Hrh2	0.0487902	0.944081	-0.81093	0.007509	-0.788457	0.011339	-1.82294	0.002953
15016	H2-Q5	-0.371564	0.678839	-0.806476	0.024055	-0.940007	0.003434	-1.55393	0.004176
142980	Tlr3	-0.198851	0.319182	-0.806476	0.000412	-1.06815	0.002888	-1.54756	0.0002
29816	Hip1r	-0.122218	0.60138	-0.806476	0.006272	-0.165514	0.161869	-0.65752	0.093552
23961	Oas1b	-0.131028	0.741264	-0.802002	0.00183	-0.636577	0.080991	-0.982078	0.001892
78906	Misp	-0.350657	0.05214	-0.797507	0.028735	-0.470004	0.059044	-0.783902	0.071708
68267	Slc25a22	-0.48858	0.160692	-0.792993	0.049264	-0.71295	0.031182	-0.940007	0.006108
14696	Gnb4	-0.438255	0.013768	-0.792993	0.037048	0.570979	0.026677	0.223144	0.092867
209488	Hsh2d	-0.231112	0.286117	-0.792993	0.007827	-1.02604	0.009166	-1.81319	0.002565
228960	Stx16	-0.231112	0.168433	-0.792993	0.000548	0.076961	0.770201	-0.48858	0.013614
107607	Nod1	-0.173953	0.288217	-0.792993	0.001194	-0.662688	0.005963	-1.31103	0.00064
620078	C130026I21Rik	-0.139762	0.166141	-0.792993	0.007305	-0.672944	0.000613	-1.26413	0.001401
13179	Dcn	0.00995033	0.547076	-0.792993	1.6e-05	0.270027	0.287368	-0.71784	0.015057
20619	Snap23	-0.751416	0.000283	-0.788457	4.3e-05	-0.29267	0.045911	-0.29267	0.007514
22021	Tpst1	-0.307485	0.168043	-0.788457	0.009859	-0.438255	0.054894	-1.01523	0.003054
76486	Ly6k	-0.254642	0.149529	-0.783902	0.016136	0.262364	0.323692	-0.198851	0.20082
235587	Parp3	-0.173953	0.395994	-0.783902	0.247935	-0.392042	0.095535	-0.86289	0.018321
54563	Nup210	-0.131028	0.066806	-0.783902	0.056888	0.173953	0.95719	-0.615186	0.022568
14132	Fcgrt	-1.54543	0.000196	-0.779325	0.005494	0.350657	0.184677	1.00796	0.009983
243197	Mfsd7a	-0.425268	0.029077	-0.779325	0.009009	-0.29267	0.067888	-0.620576	0.023684
15002	H2-Ob	-0.398776	0.01425	-0.779325	0.002834	-0.113329	0.292346	-0.470004	0.023517
268885	Stfa2l1	-0.371564	0.746885	-0.779325	0.012677	-3.88321	0.000245	-4.00842	2.7e-05
19650	Rbl1	0.0861777	0.902631	-0.779325	0.000701	-0.165514	0.257011	-1.02604	0.000376
17231	Mcpt8	-0.482426	0.026102	-0.774727	0.073652	-1.59534	0.000444	-2.43973	0.024857
66307	Isoc1	-0.314811	0.088123	-0.774727	0.0007	0.19062	0.77173	-0.14842	0.401482
26914	H2afy	-0.254642	0.153912	-0.774727	0.036397	-0.00995033	0.339707	-0.576613	0.062507
12367	Casp3	-0.0198026	0.95038	-0.774727	0.000121	-0.270027	0.066108	-1.075	0.009722
17386	Mmp13	0.0861777	0.858637	-0.770108	0.000627	-0.788457	0.00191	-1.68083	0.003957
15000	H2-DMb2	-0.609766	0.059385	-0.765468	0.007429	0.198851	0.609716	0.385262	0.36341
212943	Fam46a	-0.582216	0.022762	-0.765468	0.001529	-0.357674	0.170778	-0.553885	0.042639
223626	Them6	-0.506818	0.039638	-0.765468	0.041938	0.231112	0.16128	-0.19062	0.680464
60504	Il21r	-0.425268	0.135662	-0.765468	0.000831	-0.270027	0.012359	-0.703098	0.001626
16975	Lrp8	-0.157004	0.131604	-0.765468	0.108629	-0.254642	0.282898	-1.05082	0.04514
17086	Ncr1	0.0861777	0.409782	-0.765468	0.000257	0.463734	0.230065	-0.371564	0.763745
17135	Mafk	-0.559616	0.001631	-0.760806	0.003077	-0.223143	0.25594	-0.357674	0.043898
21416	Tcf7l2	-0.307485	0.046626	-0.760806	0.000531	0.0295588	0.73344	-0.512824	0.00875
18950	Pnp	-0.285179	0.443928	-0.760806	0.000774	-0.770108	0.001943	-1.25276	0.000425
12524	Cd86	-0.392042	0.028545	-0.756122	0.000204	-0.951658	0.00039	-1.16315	0.000473
23797	Akt3	-0.239017	0.127195	-0.756122	0.006177	0.122218	0.745509	-0.431782	0.021668
242894	Actr3b	-0.667829	0.018727	-0.746688	0.008057	0.113329	0.993963	0.00995033	0.787814
80285	Parp9	-0.277632	0.174567	-0.746688	1.9e-05	-0.620576	0.002028	-1.21491	0.000336
243025	Tmem156	-0.0582689	0.556778	-0.746688	0.046838	-0.10436	0.307432	-0.920283	0.024314
329795	Tmem67	-0.207014	0.14612	-0.741937	0.003486	-0.48858	0.017382	-1.00796	3.4e-05
16452	Jak2	-0.198851	0.254698	-0.741937	0.021219	-0.463734	0.029943	-0.779325	0.007559
625068	Vmn2r84	-0.0582689	0.629514	-0.741937	0.20908	-0.165514	0.140215	-0.887891	0.035712
106878	Smim3	-0.506818	0.011067	-0.737164	7.9e-05	-0.364643	0.007774	-0.438255	0.11147
210106	Papd7	-0.371564	0.025324	-0.737164	0.001371	-0.524729	0.014532	-0.943906	0.008196
384309	Trim56	-0.29267	0.127662	-0.737164	0.00048	-0.0198026	0.981859	-0.494696	0.003346
100502736	Gm19345	-0.0861777	0.607056	-0.737164	0.001534	0.10436	0.128107	-0.746688	0.008198
56398	Chp1	-0.837248	0.000155	-0.732368	0.001868	-0.0198026	0.787948	-0.122218	0.991188
20307	Ccl8	-0.71295	0.077694	-0.727549	0.074297	-3.72642	7e-06	-3.77345	0.003365
20296	Ccl2	-0.392042	0.807742	-0.727549	0.050642	-1.66771	0.024206	-2.12942	0.004515
20306	Ccl7	-0.322083	0.323242	-0.727549	0.057732	-1.20896	0.011846	-1.4884	0.006966
16491	Kcna3	-0.277632	0.932548	-0.727549	0.032913	-0.0861777	0.935365	-0.587787	0.116242
11603	Agrn	-0.165514	0.458301	-0.727549	0.003908	-0.285179	0.620468	-0.559616	0.022094
258712	Olfr433	-0.122218	0.422591	-0.727549	6.1e-05	-0.10436	0.445628	-0.431782	0.004005
381091	H2-Eb2	0.00995033	0.543195	-0.727549	0.005377	-0.19062	0.526987	-0.963174	0.012983
99382	Abtb2	0.157004	0.684737	-0.727549	0.059752	-0.223143	0.050509	-1.13462	0.013875
85031	Pla1a	0.182322	0.903201	-0.727549	0.079252	0.0582689	0.410945	-0.841567	0.017046
72049	Tnfrsf13c	-0.444686	0.021429	-0.722706	0.004589	-0.0953102	0.445942	-0.41211	0.38344
18519	Kat2b	-0.34359	0.170279	-0.722706	0.003739	-0.0953102	0.927202	-0.405465	0.010051
109082	Fbxw17	-0.10436	0.118333	-0.722706	0.005209	-0.405465	0.053173	-0.943906	0.007467
229600	BC028528	0.00995033	0.885004	-0.722706	0.0022	0.19062	0.264186	-0.587787	0.003391
77521	Mtus2	-0.604316	0.047646	-0.71784	0.072486	-0.19062	0.348208	-0.438255	0.154558
15959	Ifit3	-0.431782	0.538643	-0.71295	2.4e-05	-1.19089	0.01588	-1.27536	0.000993
276950	Slfn8	-0.357674	0.315447	-0.71295	0.000104	-0.966984	0.010742	-1.43746	0.000137
268567	Tmem229b	-0.29267	0.066013	-0.71295	0.005665	0.131028	0.841177	-0.24686	0.032624
20912	Stxbp3	-0.182322	0.041193	-0.71295	8e-06	0.00995033	0.587188	-0.553885	0.001206
75747	Sesn3	-0.122218	0.172228	-0.71295	0.029889	0.173953	0.879085	-0.378436	0.246407
100121	Tdrd7	-0.0861777	0.709897	-0.71295	0.005064	-0.570979	0.06092	-0.97456	0.003813
67446	Dusp28	-0.0861777	0.897498	-0.71295	0.005864	-0.254642	0.486741	-0.802002	0.007524
20202	S100a9	0.14842	0.929349	-0.71295	0.163203	-0.996949	0.013972	-1.82132	0.003174
108670	Epsti1	-0.198851	0.060756	-0.708036	0.000178	-0.741937	0.001406	-1.22378	0.000103
70086	Cysltr2	0.182322	0.636335	-0.708036	0.001146	-0.24686	0.299368	-1.18784	0.022202
58998	Pvrl3	-1.13462	0.008144	-0.703098	0.058445	-0.364643	0.238211	0.364643	0.322387
71310	Tbc1d9	-0.336472	0.002646	-0.703098	0.040888	-1.15373	5.7e-05	-1.68455	0.003145
547253	Parp14	-0.322083	0.089432	-0.703098	0.025583	-0.576613	0.016916	-0.916291	0.001492
211323	Nrg1	-0.285179	0.068712	-0.703098	0.050959	-0.524729	0.032867	-0.71784	0.043314
13483	Dpp6	0.0198026	0.77884	-0.703098	0.016261	0.0953102	0.395586	-0.854415	0.152504
76770	2010005H15Rik	0.270027	0.739207	-0.703098	0.001443	-2.45702	1.1e-05	-3.4085	0.000227
230073	Ddx58	-0.470004	0.180014	-0.698135	0.01919	-1.11841	0.003851	-1.4061	0.002762
56532	Ripk3	-0.364643	0.206186	-0.698135	0.361681	-0.254642	0.204506	-0.672944	0.006631
30935	Tor3a	-0.285179	0.416089	-0.698135	0.049519	-0.444686	0.041733	-0.824175	0.004603
272382	Spib	-0.524729	0.086405	-0.693147	0.009376	-0.0953102	0.891437	-0.300105	0.119615
268749	Rnf31	-0.270027	0.283283	-0.693147	0.011787	-0.604316	0.006391	-0.966984	0.003173
216549	Aftph	-0.173953	0.268334	-0.693147	7.6e-05	-0.431782	0.028242	-0.891998	0.000552
54635	Pdgfc	-0.0676586	0.594675	-0.693147	0.183166	-1.55814	0.000839	-2.76758	0.001351
242126	Slc22a15	0.182322	0.653244	-0.693147	0.000395	0.165514	0.95269	-0.593327	0.038998
233274	Siglech	-0.518794	0.189597	-0.688135	0.034395	0.0198026	0.241807	-0.0392207	0.756165
16438	Itpr1	-0.34359	0.451159	-0.688135	0.065836	-0.463734	0.072176	-0.765468	0.014441
70155	Ogfrl1	-0.207014	0.077917	-0.688135	0.00036	-0.512824	0.021032	-1.08181	0.000506
100038536	G530012D18Rik	0.10436	0.047991	-0.688135	0.082223	-0.113329	0.1692	-0.86289	0.002901
331524	Xkrx	0.122218	0.414828	-0.688135	0.008882	0.518794	0.217205	-0.760806	0.024922
104923	Adi1	-0.841567	0.000283	-0.683097	0.035074	0.0676587	0.762135	0.139762	0.187384
667728	Hist1h2al	-0.683097	0.071681	-0.683097	0.003106	-0.270027	0.465174	-0.425268	0.031814
21853	Timeless	-0.307485	0.167443	-0.683097	0.031697	-0.559616	0.059244	-0.86289	0.006309
100041759	Gm15293	0.470004	0.155861	-0.683097	0.04132	0.457425	0.037894	-0.444686	0.439314
12257	Tspo	-0.398776	0.030315	-0.678034	0.046704	-0.494696	0.021305	-0.703098	0.092198
232408	Klrb1f	-0.371564	0.301238	-0.678034	0.138573	-1.83896	0.020362	-1.96711	0.021033
240726	Slco5a1	-0.357674	0.771374	-0.678034	0.01071	-0.239017	0.802609	-0.553885	0.037266
78617	Cstad	-0.270027	0.737587	-0.678034	0.011952	-0.0392207	0.835826	-0.41871	0.113759
21354	Tap1	-0.270027	0.135023	-0.678034	4e-06	-0.770108	0.002654	-0.951658	0.000828
236573	Gbp9	-0.215111	0.154965	-0.678034	0.00027	-0.797507	0.00498	-1.24415	5e-05
63986	Gmfg	-0.783902	0.012748	-0.672944	0.051343	-0.0295588	0.972704	0.0582689	0.255211
70310	Plscr3	-0.553885	7.8e-05	-0.672944	0.000346	0.231112	0.031003	0.113329	0.025456
246730	Oas1a	-0.165514	0.458603	-0.672944	0.00117	-0.963174	0.001529	-1.47933	0.000209
18574	Pde1b	-0.122218	0.424842	-0.672944	0.019051	-0.593327	0.006305	-1.03674	0.005836
71148	Mier1	-0.113329	0.131572	-0.672944	0.011475	0.207014	0.633304	-0.48858	0.022064
436440	Gpr31b	-0.113329	0.608484	-0.672944	0.203985	-0.802002	0.000945	-1.4422	0.038874
328780	Prss34	-0.883768	0.084475	-0.667829	0.196416	-1.75094	0.003465	-1.47247	0.137983
75871	Zfp821	-0.270027	0.023115	-0.667829	0.00042	-0.797507	0.000609	-1.10194	0.000151
15015	H2-Q4	-0.223144	0.451819	-0.667829	0.000997	-0.576613	0.007462	-0.940007	0.01289
77701	Lcn12	-0.131028	0.572497	-0.667829	0.013911	0.19062	0.101299	-0.518794	0.126973
69635	Dapk1	-1.05779	0.000375	-0.662688	0.23908	0.41211	0.177099	0.936093	0.0325
114564	Csprs	-0.978326	0.031507	-0.662688	0.006878	-0.760806	0.001234	-1.87641	0.006897
77590	Chst15	-0.802002	0.006828	-0.662688	0.018125	-0.792992	0.012626	-0.576613	0.025245
78255	Ralgps2	-0.779325	0.044595	-0.662688	0.008577	0.476234	0.054414	0.598837	0.367688
229003	Helz2	-0.431782	0.291551	-0.662688	0.005682	-1.23837	0.007547	-1.41099	0.001038
75695	Rilpl1	-0.364643	0.055649	-0.662688	0.053681	-0.662688	0.005176	-1.0043	0.021881
68240	Rpa3	0.0487902	0.942321	-0.662688	0.011785	0.688135	0.077702	-0.277632	0.467407
98256	Kmo	-0.760806	0.049719	-0.65752	0.015199	-0.207014	0.763398	0.00995033	0.447743
71883	Coq2	-0.587787	0.020061	-0.65752	0.047222	-0.207014	0.541895	-0.173953	0.251506
21648	Dynlt1b	-0.524729	0.016416	-0.65752	0.006324	-0.0295588	0.669122	-0.329304	0.489597
432555	Gm5431	-0.322083	0.365091	-0.65752	0.000111	-0.667829	0.012752	-1.08181	0.000529
20303	Ccl4	0.00995033	0.731308	-0.65752	0.006632	-0.845868	0.000605	-1.57485	0.000735
320981	Enpp6	0.0392207	0.785079	-0.65752	0.014946	-0.500775	0.033494	-1.34807	0.002417
240672	Dusp5	-0.587787	0.01093	-0.652325	0.002158	-0.277632	0.16086	-0.438255	0.017183
70110	Ifi35	-0.198851	0.499082	-0.652325	0.009147	-0.631272	0.024493	-1.09527	0.00394
23960	Oas1g	-0.165514	0.517343	-0.652325	0.002744	-0.896088	0.003034	-1.19089	0.000407
74256	Cyld	-0.139762	0.15903	-0.652325	0.000919	0.322084	0.184345	-0.392042	0.044482
18991	Pou3f1	-0.10436	0.612398	-0.652325	0.031978	-0.95935	0.012122	-1.38879	0.007042
20556	Slfn2	-0.0487902	0.690904	-0.647103	0.000155	-0.604316	0.000334	-1.09861	6.1e-05
237887	Slfn10-ps	-0.0487902	0.514961	-0.647103	0.001538	-0.615186	0.004899	-1.17248	0.000246
11629	Aif1	-0.732368	0.013631	-0.641854	0.011437	-1.07841	0.001575	-1.0116	0.01436
216856	Nlgn2	-0.683097	0.004185	-0.641854	0.037786	-0.19062	0.545937	-0.0295588	0.632791
16624	Klk1b8	-0.604316	0.007634	-0.641854	0.040936	0.0487902	0.739007	-0.113329	0.73631
667277	C1rb	-0.48858	0.001463	-0.641854	0.036711	-0.277632	0.034888	-0.506818	0.20823
54188	Cpsf4	-0.350657	0.000428	-0.641854	0.000608	-0.113329	0.010393	-0.444686	0.001257
53791	Tlr5	-0.329304	0.021882	-0.641854	0.049924	-0.779325	0.005476	-1.24415	0.00038
16362	Irf1	-0.307485	0.014906	-0.641854	0.000674	-0.239017	0.022586	-0.506818	0.005659
227210	Ccnyl1	0.0295588	0.984713	-0.641854	0.000752	-0.470004	0.113698	-1.0116	0.000323
209387	Trim30d	-0.385262	0.381032	-0.636577	0.001677	-0.912283	0.007804	-1.4207	0.000876
13178	Dck	-0.277632	0.34656	-0.636577	0.013355	-0.841567	0.002755	-1.70293	0.002478
67138	Herc6	-0.277632	0.539039	-0.636577	7.3e-05	-1.09192	0.009574	-1.41342	0.000148
56048	Lgals8	-0.0582689	0.316991	-0.636577	0.003907	-0.524729	0.002742	-0.966984	0.007214
666907	Ms4a4a	-0.963174	0.020956	-0.631272	0.003299	-1.09192	0.033269	-0.65752	0.007675
14673	Gna12	-0.774727	0.000738	-0.631272	0.005428	0.470004	0.14243	0.652325	0.009724
77090	Ocel1	-0.647103	0.013811	-0.631272	0.036659	0.0861777	0.579591	-0.254642	0.388681
246728	Oas2	-0.48858	0.155671	-0.631272	0.004669	-0.737164	0.016399	-0.879627	0.001968
14270	Srgap2	-0.431782	0.014412	-0.631272	5.8e-05	-0.0392207	0.490991	-0.173953	0.043488
214763	Mb21d1	-0.425268	0.158901	-0.631272	0.003828	-0.350657	0.208921	-0.641854	0.002743
71586	Ifih1	-0.41211	0.433706	-0.631272	0.000702	-0.932164	0.011556	-1.25562	0.000607
77889	Lbh	-0.385262	0.030293	-0.631272	0.007599	-0.157004	0.364793	-0.277632	0.207946
20847	Stat2	-0.322083	0.298662	-0.631272	0.00109	-0.779325	0.00153	-1.05431	0.000772
320609	Strip2	-0.285179	0.26962	-0.631272	0.026274	-0.322084	0.147419	-0.756122	0.059283
20821	Trim21	-0.122218	0.408633	-0.631272	0.004754	-0.598836	0.009234	-1.08856	0.000242
64697	Keg1	-0.0953102	0.275582	-0.631272	0.034518	0.231112	0.535989	-0.10436	0.688237
230596	Prpf38a	0.182322	0.188919	-0.631272	0.00256	-0.364643	0.009061	-1.23837	0.002829
170768	Pfkfb3	-0.41871	0.013892	-0.625938	0.00155	-0.683097	8e-05	-1.01885	0.001316
245695	Tceanc	-0.336472	0.363069	-0.625938	0.024015	-0.322084	0.327302	-0.746688	0.00985
18201	Nsmaf	-0.322083	0.102488	-0.625938	0.000621	-0.207014	0.229275	-0.609766	0.01034
215418	Csrnp1	-0.24686	0.234394	-0.625938	0.102372	-0.779325	0.006901	-0.916291	0.014867
17454	Mov10	-0.231112	0.230974	-0.625938	0.042308	-0.565314	0.030302	-0.940007	0.005013
18126	Nos2	-0.0676586	0.90964	-0.625938	0.206586	-2.02022	0.001376	-2.31055	0.002182
19171	Psmb10	0.00995033	0.426322	-0.625938	0.038047	-0.0953102	0.15386	-0.698135	0.0289
75623	Tex30	0.336472	0.02892	-0.625938	0.277328	0.0198026	0.680929	-0.760806	0.028321
11610	Agtrap	-0.683097	0.008533	-0.620576	0.037211	-0.00995033	0.237156	0.131028	0.647361
16468	Jarid2	-0.593327	0.001553	-0.620576	0.006091	-0.0676587	0.214578	-0.0198026	0.519767
100504594	A630012P03Rik	-0.14842	0.531032	-0.620576	0.012877	-0.0861777	0.457774	-0.765468	0.006554
320832	Sirpb1a	-0.444686	0.090162	-0.615186	0.001853	-0.727549	0.015195	-0.779325	0.010847
50723	Icosl	-0.398776	0.286616	-0.615186	0.042761	-0.314811	0.151801	-0.576613	0.015908
23936	Lynx1	0.0487902	0.583149	-0.615186	0.049165	0.14842	0.239585	-0.336472	0.435777
20612	Siglec1	-0.693147	0.044523	-0.609766	0.017512	-0.737164	0.04034	-0.548121	0.160816
66970	Ssbp2	-0.582216	0.027294	-0.609766	0.049313	0.0676587	0.627989		0.691585
71898	Apol9b	-0.29267	0.297256	-0.609766	0.047605	-1.21491	0.001094	-1.96991	0.003242
269356	Slc4a11	0.223144	0.66489	-0.609766	0.051466	-0.0861777	0.390502	-0.996949	0.021667
231050	Galnt11	-0.71784	0.000143	-0.604316	0.001306	-0.0487902	0.618726	0.0861777	0.527161
319880	Tmcc3	-0.494696	0.404522	-0.604316	0.006664	-0.770108	0.079082	-1.01523	0.002646
209200	Dtx3l	-0.307485	0.319038	-0.604316	3.7e-05	-0.765468	0.00316	-1.21788	0.002333
23969	Pacsin1	-0.262364	0.556426	-0.604316	0.015742	0.322084	0.142722	-0.0198026	0.513024
16193	Il6	-0.207014	0.09847	-0.604316	0.048256	-0.620576	0.004031	-1.18784	0.001919
434484	Sp140	-0.19062	0.157371	-0.604316	0.002677	-0.908259	0.000766	-1.18784	9.2e-05
11488	Adam11	-0.076961	0.06379	-0.604316	0.029481	0.113329	0.178947	-0.693147	0.018439
99035	Olah	0.0487902	0.859953	-0.604316	0.011923	0.223143	0.40657	-0.270027	0.157815
54613	St3gal6	0.113329	0.805001	-0.604316	0.010692	-0.494696	0.062063	-1.40364	0.012124
68774	Ms4a6d	-0.10436	0.214289	-0.598837	0.004155	-0.896088	0.005792	-1.28093	0.000924
667034	Pnp2	-0.10436	0.43356	-0.598837	0.005152	-0.631272	0.004276	-1.26976	0.000344
76416	Znrd1as	0.0953102	0.74373	-0.598837	0.001226	-0.0861777	0.390644	-0.774727	0.001548
381417	Gm14085	0.336472	0.022234	-0.598837	0.02127	-0.285179	0.044303	-1.4422	0.004262
12765	Cxcr2	-0.457425	0.100925	-0.593327	0.018546	-1.21788	0.000196	-1.4207	0.002654
170835	Inpp5j	0.122218	0.877929	-0.593327	0.021734	-1.31909	0.002296	-1.7613	0.004236
76051	Ganc	-0.693147	0.00327	-0.587787	0.031318	-0.0392207	0.363855	0.131028	0.67357
243771	Parp12	-0.262364	0.151329	-0.587787	0.000771	-0.751416	0.004778	-1.18479	0.000321
319236	Trim12c	-0.0676586	0.60221	-0.587787	0.006658	-0.425268	0.023227	-1.08181	0.001169
107022	Gramd3	-0.797507	0.019763	-0.582216	0.002574	-0.0582689	0.683247	0.57098	0.32576
101985	Usb1	-0.215111	0.238634	-0.582216	0.074064	-0.756122	0.003114	-1.10526	0.011829
72776	Sass6	-0.131028	0.470998	-0.582216	0.013034	-0.24686	0.061785	-0.783902	0.02709
216456	Gls2	-0.0861777	0.856676	-0.582216	0.23022	-0.10436	0.61674	-0.647103	0.030082
52892	Sco1	-0.0861777	0.577056	-0.582216	0.00037	-0.165514	0.287535	-0.963174	0.003211
22271	Upp1	-0.00995033	0.278263	-0.582216	0.036717	-0.570979	0.001677	-1.10856	0.021165
68204	2900060B14Rik	1.05779	0.130065	-0.582216	0.221519	1.55604	0.029666	-0.336472	0.828543
11555	Adrb2	-1.34807	3.1e-05	-0.576613	0.020166	0.207014	0.136846	1.13783	0.003355
18596	Pdgfrb	-1.09192	0.000148	-0.576613	0.081843	0.00995033	0.961119	0.732368	0.213987
56430	Clip1	-0.688135	0.000173	-0.576613	0.006245	-0.0953102	0.257204	0.0392207	0.790125
246727	Oas3	-0.425268	0.383018	-0.576613	0.011747	-0.955511	0.02527	-1.46787	0.003893
319157	Hist1h4f	-0.173953	0.759432	-0.576613	0.016538	-0.364643	0.585092	-0.970779	0.011897
12870	Cp	-1.37624	0.002122	-0.57098	0.009331	-0.463734	0.003576	0.647103	0.603904
18576	Pde3b	-1.06126	0.005186	-0.57098	0.022202	-0.0295588	0.924274	0.322083	0.153084
232371	C1rl	-0.41871	0.013999	-0.57098	0.120538	-0.727549	0.007753	-1.28093	0.00435
319161	Hist1h4n	-0.371564	0.53393	-0.57098	0.025544	-0.553885	0.363148	-1.02245	0.044162
75320	Etnk1	-0.336472	0.009409	-0.57098	0.00819	-0.405465	0.009086	-0.672944	0.013571
109032	Sp110	-0.215111	0.123243	-0.57098	0.002011	-0.891998	0.001447	-1.35067	0.001063
245944	Vps54	-0.0861777	0.393419	-0.57098	0.024964	-0.398776	0.070123	-0.887891	0.003681
12399	Runx3	-0.0582689	0.573497	-0.57098	0.003365	-1.28647	2.8e-05	-2.04122	0.000128
52793	Fam3b	0.00995033	0.660029	-0.57098	0.055684	-0.0582689	0.492602	-1.15373	0.026369
26970	Pla2g2e	0.139762	0.379584	-0.57098	0.022725	-0.698135	0.020492	-1.28647	0.00034
18030	Nfil3	-0.451076	0.036872	-0.565314	0.02183	-0.652325	0.002019	-0.737164	0.078944
21355	Tap2	-0.314811	0.085901	-0.565314	0.001541	-0.476234	0.015231	-0.951658	0.001023
66607	Ms4a4d	-0.215111	0.302206	-0.565314	0.112866	-1.01885	0.028245	-1.51293	0.000844
12363	Casp4	-0.131028	0.807601	-0.565314	0.017741	-0.887891	0.001352	-1.2613	0.001005
68001	1110004E09Rik	-0.620576	0.002334	-0.559616	0.000703	0.198851	0.026563	0.0392207	0.361695
15944	Irgm1	-0.322083	0.364819	-0.559616	0.000718	-0.936093	0.010431	-1.06815	0.001146
104015	Synj1	-0.300105	0.026108	-0.559616	0.0062	-0.371564	0.122169	-0.652325	0.000382
214290	Zcchc6	-0.270027	0.123292	-0.559616	0.004262	-0.438255	0.006772	-0.615186	0.020507
72065	Rap2c	0.00995033	0.737592	-0.559616	0.00688	-0.34359	0.002129	-0.845868	0.001745
105387	Akr1c14	0.223144	0.185014	-0.559616	0.001707	0.00995033	0.953868	-0.815365	0.000746
74558	Gvin1	-0.470004	0.081307	-0.553885	0.000639	-0.792992	0.00783	-0.940007	0.000645
102103	Mtus1	-0.357674	0.007739	-0.553885	0.009856	-1.38128	2e-05	-1.5433	0.000823
78610	Uvrag	-0.19062	0.122077	-0.553885	0.006267	-0.378436	0.049796	-0.625938	0.010253
245474	Dkc1	0.00995033	0.981248	-0.553885	0.394623	0.751416	0.015678	0.14842	0.823986
72536	Tagap	0.0582689	0.845921	-0.553885	0.032266	-0.756122	0.107976	-1.36864	0.009497
77782	Polq	0.122218	0.239778	-0.553885	0.034985	0.231112	0.561411	-1.03674	0.004595
18619	Penk	-1.33763	0.002698	-0.548121	0.173149	-0.751416	0.020965	0.576613	0.742471
80861	Dhx58	-0.350657	0.353877	-0.548121	0.013378	-0.708036	0.021798	-1.05082	0.002837
78416	Rnase6	-0.34359	0.076397	-0.548121	0.004941	-0.548121	0.08142	-0.858662	0.004414
231712	Trafd1	-0.336472	0.048823	-0.548121	0.023815	-0.463734	0.011155	-0.760806	0.022154
16153	Il10	-0.157004	0.265328	-0.548121	0.042936	-0.693147	0.023582	-1.09861	0.024464
330890	Piwil4	-0.14842	0.083629	-0.548121	0.007483	-0.0487902	0.57746	-0.708036	0.011837
231002	Plekhn1	-0.0582689	0.997773	-0.548121	0.001682	-0.431782	0.100478	-0.854415	0.00148
14190	Fgl2	-0.173953	0.533395	-0.542324	0.003537	-1.77156	0.000345	-1.90954	0.001502
16329	Inpp1	-0.0392207	0.495412	-0.542324	0.01347	-0.00995033	0.792674	-0.667829	0.017844
110168	Gpr18	-0.620576	0.007421	-0.536493	0.055521	-0.392042	0.022112	-0.223144	0.837412
217069	Trim25	-0.405465	0.036428	-0.536493	0.002317	-0.451076	0.010763	-0.652325	0.001944
16323	Inhba	-0.285179	0.009944	-0.536493	0.131782	-1.29473	0.000652	-1.91398	0.005962
108105	B3gnt5	-0.165514	0.16506	-0.536493	0.046742	-0.350657	0.053446	-1.07158	0.015998
56791	Ube2l6	-0.0676586	0.814432	-0.536493	0.010991	-0.751416	0.00231	-1.09192	0.001675
23924	Katna1	0.0295588	0.778395	-0.536493	0.010672	-0.182322	0.02153	-0.928219	0.001533
621823	Psme2b	-0.24686	0.292918	-0.530628	0.011538	-0.765468	0.088363	-1.05431	0.000126
71956	Rnf135	-0.215111	0.085569	-0.530628	0.015549	-0.431782	0.008347	-0.732368	0.007171
94088	Trim6	-0.207014	0.389126	-0.530628	0.00022	-0.708036	0.004196	-0.891998	0.000228
66168	Grina	-0.173953	0.259595	-0.530628	0.002615	-0.593327	0.002147	-0.81978	0.002137
70789	Kynu	-0.0198026	0.921967	-0.530628	0.026652	-0.463734	0.093482	-0.936093	0.005231
64685	Nmi	0.14842	0.554413	-0.530628	0.000124	-0.582216	0.077809	-1.25276	0.000158
66857	Plbd1	-0.576613	0.007722	-0.524729	0.02649	-0.858662	0.002399	-0.765468	0.02132
574428	Zmynd15	-0.524729	0.077265	-0.524729	0.00897	-0.916291	0.002354	-0.672944	0.045483
20846	Stat1	-0.506818	0.11172	-0.524729	0.000685	-0.916291	0.004484	-0.916291	0.000536
245536	Gm614	-0.451076	0.00963	-0.524729	0.006592	-0.693147	0.002269	-0.71295	0.006416
73656	Ms4a6c	-0.157004	0.14944	-0.524729	0.002782	-0.741937	0.001482	-1.0438	0.003951
71701	Pnpt1	-0.131028	0.349122	-0.524729	0.003365	-0.482426	0.022205	-0.850151	0.000149
108900	Fam72a	0.0953102	0.786543	-0.524729	0.026333	-0.14842	0.153494	-0.641854	0.043433
66107	Wfdc21	0.378436	0.216431	-0.524729	0.227057	-0.932164	0.000715	-1.53471	0.010287
65945	Clstn1	-1.19695	0.000379	-0.518794	0.004398	0.207014	0.377253	1.01885	0.01168
320129	Adrbk2	-0.924259	0.000125	-0.518794	0.006426	-0.34359	0.350322	0.0198026	0.331574
230787	Themis2	-0.314811	0.19059	-0.518794	0.000806	-0.609766	0.016535	-0.81093	0.004842
74568	Mlkl	0.0198026	0.941801	-0.518794	0.009896	-0.908259	0.0009	-1.32442	0.000322
18726	Lilra6	0.24686	0.011271	-0.518794	0.011267	-0.122218	0.047671	-0.97456	4.1e-05
16177	Il1r1	-0.548121	0.120189	-0.512824	0.309841	-0.678033	0.00258	-0.698135	0.311528
474145	Clec4a4	-0.385262	0.683293	-0.512824	0.014595	-0.438255	0.228668	-0.609766	0.019033
60533	Cd274	-0.378436	0.551449	-0.512824	0.009113	-1.06815	0.006357	-1.22378	0.000465
76681	Trim12a	-0.307485	0.260897	-0.512824	0.001509	-0.536493	0.003597	-0.841567	0.001982
56089	Ramp3	-0.182322	0.370161	-0.512824	0.072488	-0.593327	0.002662	-1.06126	0.033171
234135	Whsc1l1	-0.139762	0.594217	-0.512824	0.003891	-0.198851	0.132665	-0.625938	0.004061
69028	Mitd1	-0.0953102	0.429216	-0.512824	0.003725	-0.667829	0.007409	-1.11514	0.002885
27356	Insl6	0.0295588	0.370573	-0.512824	0.109122	-0.139762	0.667942	-0.688135	0.010961
100041146	Gm15448	0.113329	0.127543	-0.512824	0.009252	-0.307485	0.00389	-0.940007	0.000659
15439	Hp	-1.45862	0.000998	-0.506818	0.285848	-2.96476	7.9e-05	-1.87487	0.033553
100040525	Tmem181c-ps	-0.620576	0.003375	-0.506818	0.000806	0.0582689	0.94481	0.223144	0.151595
11797	Birc2	-0.364643	0.005425	-0.506818	0.015129	-0.494696	0.096857	-0.625938	0.001535
12182	Bst1	-0.239017	0.28921	-0.506818	0.275212	-1.23256	0.001558	-1.86872	0.004311
218613	Mier3	-0.223144	0.280676	-0.506818	0.044938	-0.553885	0.042998	-1.01885	0.013125
54123	Irf7	-0.765468	0.09143	-0.500775	0.001142	-1.53039	0.009135	-1.04732	0.002255
15042	H2-T24	-0.29267	0.317766	-0.500775	0.002605	-0.641854	0.04157	-0.978326	0.002925
19106	Eif2ak2	-0.215111	0.310615	-0.500775	0.000838	-0.751416	0.012121	-1.02962	2.2e-05
67245	Peli1	-0.198851	0.341276	-0.500775	0.003339	-0.41211	0.063359	-0.641854	0.004518
18754	Prkce	-0.113329	0.208045	-0.500775	0.015001	-0.270027	0.146334	-0.631272	0.011166
50909	C1ra	-0.48858	0.012908	-0.494696	0.134094	-0.65752	0.001858	-1.06126	0.119779
328967	Arhgef37	-0.425268	0.083613	-0.494696	0.696382	-1.0818	0.015521	-0.732368	0.100173
15958	Ifit2	-0.173953	0.510569	-0.494696	0.001058	-1.35067	0.009544	-1.56444	0.001895
72075	Ogfr	-0.10436	0.413824	-0.494696	0.018353	-0.576613	0.00519	-0.81093	0.004321
54396	Irgm2	0.10436	0.744878	-0.494696	0.013434	-0.871293	0.0323	-1.4422	0.000307
245269	Nim1k	0.113329	0.314998	-0.494696	0.150216	0.113329	0.83967	-0.652325	0.0438
55947	Dclre1a	0.157004	0.875728	-0.494696	0.023635	-0.0295588	0.474122	-0.662688	0.005161
58203	Zbp1	-0.270027	0.661596	-0.48858	0.000178	-1.15057	0.002414	-1.41828	1.9e-05
18457	Bloc1s6	-0.139762	0.557474	-0.48858	0.015686	-0.165514	0.449075	-0.688135	0.005258
24086	Tlk2	-0.076961	0.503434	-0.48858	0.005472	-0.431782	0.089971	-0.797507	0.000372
212632	Iffo2	-0.0582689	0.365324	-0.48858	0.000682	-0.378436	0.006827	-0.982078	0.001536
70415	Stk26	-0.0392207	0.866195	-0.48858	0.024689	-0.307485	0.310556	-0.879627	0.003578
100504014	Gm15056	0.0861777	0.312427	-0.48858	0.29521	-1.03674	0.118832	-2.24177	0.035834
17940	Naip1	0.270027	0.14158	-0.48858	0.025318	-0.19062	0.00543	-1.03318	0.012241
77106	Tmem181a	-0.693147	0.000164	-0.482426	0.001352	0.0487902	0.145193	0.285179	0.019228
14960	H2-Aa	-0.512824	0.009289	-0.482426	0.143299	0.883768	0.007968	1.05431	0.002747
209086	Samd9l	-0.131028	0.314691	-0.482426	0.004761	-0.542324	0.013704	-0.928219	0.0026
225651	Mppe1	-0.0861777	0.504979	-0.482426	0.055783	-0.29267	0.119085	-0.693147	0.001912
245305	B230307C23Rik	-0.0487902	0.20465	-0.482426	0.002353	-0.398776	0.00973	-0.779325	0.00049
56417	Adar	-0.34359	0.247437	-0.476234	0.002985	-0.615186	0.009968	-0.815365	0.002477
71740	Pvrl4	-0.322083	0.318603	-0.476234	0.005643	-0.928219	0.028074	-1.10194	0.013538
12212	Chic1	-0.277632	0.139861	-0.476234	0.079459	-0.548121	0.024579	-0.779325	0.002713
68713	Ifitm1	-0.239017	0.695896	-0.476234	0.070583	-2.17589	0.009072	-2.4177	0.000264
56312	Nupr1	-0.139762	0.41759	-0.476234	0.044977	-1.50185	0.001229	-1.88251	0.000673
108089	Rnf144a	-0.0392207	0.491881	-0.476234	0.175358	-0.314811	0.031987	-1.07158	0.00281
13198	Ddit3	0.076961	0.726541	-0.476234	0.008308	-0.631272	0.046064	-0.850151	0.004776
229694	AI504432	-0.476234	0.749252	-0.470004	0.013644	-0.598836	0.196026	-0.908259	0.031697
114715	Spred1	-0.314811	0.145398	-0.470004	0.009502	-0.270027	0.219643	-0.625938	0.018143
434204	Whamm	-0.277632	0.12797	-0.470004	0.001055	-0.329304	0.114792	-0.672944	0.013971
217578	Baz1a	-0.157004	0.089048	-0.470004	0.001099	-0.223143	0.017955	-0.647103	0.001082
59045	Stard3	-0.0295588	0.781744	-0.470004	9.6e-05	-0.405465	0.01795	-0.845868	0.000829
20733	Spint2	0.0392207	0.827619	-0.470004	0.241032	-0.350657	0.067464	-1.4884	0.041766
68487	Tmem140	0.0487902	0.962038	-0.470004	0.002039	-0.371564	0.026097	-0.788457	0.011725
631323	Gm12250		0.96303	-0.470004	0.007735	-0.924259	0.006824	-1.05779	0.002877
22693	Zfp30	-0.985817	0.000119	-0.463734	0.014456	-0.0953102	0.53879	0.223144	0.022546
14067	F5	-0.708036	0.166087	-0.463734	0.242702	-0.779325	0.045049	-0.587787	0.095648
80287	Apobec3	-0.565314	0.016176	-0.463734	0.024322	-1.18784	0.000599	-0.896088	0.025716
257632	Nod2	-0.277632	0.038352	-0.463734	0.031245	-0.727549	0.003159	-0.737164	0.024658
18970	Polb	-0.173953	0.225675	-0.463734	0.025254	-0.300105	0.175015	-0.693147	0.004855
75234	Rnf19b	-0.157004	0.125421	-0.463734	0.071059	-0.451076	0.010164	-0.678034	0.009098
67306	Zc2hc1a	-0.122218	0.442449	-0.463734	0.032398	-0.398776	0.061009	-0.797507	0.010687
99712	Cept1	-0.10436	0.248826	-0.463734	0.007967	-0.457425	0.008156	-0.760806	0.001355
667803	C920025E04Rik	-0.0198026	0.303614	-0.463734	0.012101	-0.29267	0.003902	-0.703098	0.004842
17829	Muc1	0.0953102	0.757013	-0.463734	0.006875	-0.0953102	0.418931	-0.727549	0.006869
20201	S100a8	0.173953	0.852937	-0.463734	0.284061	-1.2499	0.016249	-1.85003	0.00635
12348	Car11	-1.4929	0.000403	-0.457425	0.009521	-0.431782	0.082813	0.494696	0.032026
66058	Tmem176a	-1.22378	0.010705	-0.457425	0.34668	0.693147	0.106928	1.49739	0.022946
18854	Pml	-0.198851	0.650687	-0.457425	0.041402	-0.779325	0.030605	-0.65752	0.008358
16803	Lbp	-0.182322	0.401303	-0.457425	0.661544	-0.604316	0.018973	-0.989541	0.003129
224860	Plcl2	-0.14842	0.441208	-0.457425	0.002782	-0.364643	0.009252	-0.737164	0.001869
17434	Mocs2	-0.0487902	0.647261	-0.457425	0.011994	-0.277632	0.223691	-0.667829	0.000734
22320	Vamp8	-0.0392207	0.738108	-0.457425	0.061297	-0.254642	0.23775	-0.737164	0.032605
75172	Ccdc146	0.0676586	0.244534	-0.457425	0.027958	-0.451076	0.085063	-1.28093	0.00321
73102	Slc22a23	0.553885	0.376122	-0.457425	0.035512	-0.0392207	0.24069	-1.11514	0.021019
245195	Retnlg	-1.11514	0.041314	-0.451076	0.045454	-1.38379	0.019773	-1.12168	0.066352
26366	Ceacam10	-0.65752	0.000593	-0.451076	0.210859	-0.518794	0.006799	-0.113329	0.488278
14544	Gda	-0.41871	0.016002	-0.451076	0.075666	-1.10194	0.000265	-1.31372	0.003923
98999	Znfx1	-0.329304	0.258955	-0.451076	0.002438	-0.615186	0.025279	-0.71295	0.000833
77987	Ascc3	-0.157004	0.374962	-0.451076	0.000299	-0.41871	0.013772	-0.609766	0.001352
382045	Adgrg5	-0.10436	0.686107	-0.451076	0.010076	-0.457425	0.207944	-0.924259	0.002785
667823	Trim5	-0.0295588	0.783316	-0.451076	0.001108	-0.398776	0.034702	-0.81093	0.002056
227960	Gca	-0.0198026	0.728959	-0.451076	0.011558	-0.951658	0.019972	-1.44456	0.000395
329260	Dennd1b	-0.165514	0.236289	-0.444686	0.00281	-0.357674	0.040611	-0.620576	0.001441
67846	Tmem39a	-0.0487902	0.583148	-0.444686	0.00731	-0.24686	0.155676	-0.765468	0.004136
66176	Nat9	0.19062	0.701118	-0.444686	0.035662	-0.438255	0.023018	-0.783902	0.009618
20128	Trim30a	-0.431782	0.435384	-0.438255	0.02736	-0.982078	0.006004	-1.05779	0.000452
68115	9430016H08Rik	-0.0487902	0.929796	-0.438255	0.0016	-0.131028	0.137084	-0.620576	0.00926
20230	Satb1	0.0295588	0.692608	-0.438255	0.205286	-0.285179	0.19363	-1.17865	0.036887
12925	Crip1	-0.693147	0.007971	-0.431782	0.065483	0.722706	0.008603	0.993252	0.005705
14744	Gpr65	-0.482426	0.069944	-0.431782	0.019348	-0.667829	0.04783	-0.518794	0.01534
12445	Ccnd3	-0.182322	0.432276	-0.431782	0.434342	-0.385262	0.070412	-0.71784	0.022008
12266	C3	-0.883768	0.001472	-0.425268	0.136118	-1.45861	0.000161	-0.908259	0.021528
15234	Hgf	-0.641854	0.003194	-0.425268	0.067727	-0.0198026	0.470735	0.239017	0.135062
13032	Ctsc	-0.631272	0.031184	-0.425268	0.078302	-1.13462	0.001514	-0.955511	0.023567
29863	Pde7b	-0.524729	0.537768	-0.425268	0.028258	-1.49962	0.004041	-1.4207	0.000945
16891	Lipg	-0.0198026	0.833285	-0.425268	0.281599	-1.17866	0.006486	-1.69562	0.006747
240832	Tor1aip2	-0.0198026	0.977287	-0.425268	0.078947	-0.336472	0.006498	-0.708036	0.011396
70640	Dcp2	0.0198026	0.725141	-0.425268	0.032721	-0.378436	0.121436	-0.788457	0.007061
17687	Msh5	0.139762	0.849494	-0.425268	0.092795	0.0198026	0.400755	-0.625938	0.047088
14388	Gab1	-1.10526	0.008395	-0.41871	0.094609	-0.378436	0.282681	0.364643	0.291501
12289	Cacna1d	-0.871293	0.014178	-0.41871	0.030881	-0.239017	0.457645	0.425268	0.452348
14961	H2-Ab1	-0.530628	0.008519	-0.41871	0.029031	0.615186	0.000951	0.891998	0.014608
14998	H2-DMa	-0.451076	0.060387	-0.41871	0.089969	0.683097	0.042408	0.71784	0.017097
327978	Slfn5	-0.385262	0.188656	-0.41871	0.000922	-0.932164	0.003034	-0.978326	0.000182
12044	Bcl2a1a	-0.285179	0.039088	-0.41871	0.112423	-0.86289	0.074515	-1.05431	0.001803
17071	Ly6f	-0.131028	0.467085	-0.41871	0.509094	-0.940007	0.006053	-1.87641	0.030638
71955	Ist1	-0.076961	0.1505	-0.41871	0.003629	-0.576613	0.0028	-1.04028	6.2e-05
213233	Tapbpl	-0.0198026	0.629254	-0.41871	0.063985	-0.506818	0.033156	-1.02245	0.01641
67279	Med31	0.0582689	0.664265	-0.41871	0.004139	0.0582689	0.738709	-0.779325	0.008294
16174	Il18rap	0.165514	0.469177	-0.41871	0.210002	-0.182322	0.59975	-1.0043	0.042633
214968	Sema6d	-0.760806	0.027195	-0.41211	0.005096	-0.48858	0.04306	-0.14842	0.204121
436022	Dnaaf3	-0.727549	0.009768	-0.41211	0.060652	-0.737164	0.066584	-0.392042	0.256572
71704	Arhgef3	-0.636577	0.008234	-0.41211	0.00746	-0.662688	0.002908	-0.636577	0.055584
60455	Tmem8	-0.14842	0.074673	-0.41211	0.055067	-1.04732	0.00121	-1.39377	0.004005
19200	Pstpip1	-0.0676586	0.471915	-0.41211	0.000719	-0.476234	0.001359	-0.828552	0.000298
15007	H2-Q10	-0.0295588	0.95247	-0.41211	0.019784	-0.277632	0.080493	-0.86289	0.007601
20710	Serpinb9e	-0.270027	0.564062	-0.405465	0.392651	0.122218	0.985543	-0.970779	0.013735
208263	Tor1aip1	-0.270027	0.030387	-0.405465	0.000512	-0.559616	0.00223	-0.806476	0.003752
70675	Vcpip1	-0.19062	0.235351	-0.405465	0.020131	-0.48858	0.053011	-0.652325	0.004845
211612	Ptchd1	-0.139762	0.282251	-0.405465	0.184389	0.727549	0.023042	0.553885	0.053686
108673	Ccdc86	-0.0953102	0.632967	-0.405465	0.094045	-0.553885	0.0494	-1.03318	0.008824
71801	Plekhf2	-0.0295588	0.533099	-0.405465	0.010768	-0.231112	0.177123	-0.678034	0.000463
20324	Sdpr	0.24686	0.225849	-0.405465	0.507659	-0.0295588	0.60114	-0.746688	0.00512
66541	Immp1l	0.392042	0.165636	-0.405465	0.06033	0.254642	0.656371	-0.792993	0.001377
76041	Ccdc125	-0.615186	0.049392	-0.398776	0.089636	-0.378436	0.08384	0.0198026	0.503643
14129	Fcgr1	-0.285179	0.218473	-0.398776	0.000597	-0.908259	0.003519	-0.916291	0.000906
22436	Xdh	-0.198851	0.195058	-0.398776	0.115378	-0.34359	0.140033	-0.667829	0.006638
214855	Arid5a	-0.076961	0.186117	-0.398776	0.005593	-0.662688	0.003456	-0.966984	0.000308
19386	Ranbp2	-0.0676586	0.404258	-0.398776	2.4e-05	-0.41871	0.011824	-0.71295	0.000315
246256	Fcgr4	0.0198026	0.66655	-0.398776	0.002193	-0.530628	0.012968	-0.978326	0.014036
71302	Arhgap26	-0.314811	0.037163	-0.392042	0.084401	-0.65752	0.001862	-0.746688	0.022657
74157	Cmtr1	-0.139762	0.524163	-0.392042	0.081862	-0.512824	0.044609	-0.698135	0.0177
76178	Coa5	-0.139762	0.211405	-0.392042	0.032056	-0.398776	0.039547	-0.703098	0.000304
257905	Olfr298	-0.139762	0.531418	-0.392042	0.022003	-0.277632	0.075969	-0.751416	0.045449
320635	Cyb5r2	-0.0198026	0.46516	-0.392042	0.326646	-0.0198026	0.318676	-0.609766	0.001637
22094	Tshb	0.00995033	0.996355	-0.392042	0.128234	-0.0487902	0.476846	-0.604316	0.003639
20229	Sat1	0.0295588	0.745332	-0.392042	0.007703	-0.307485	0.079281	-0.806476	0.00018
16513	Kcnj10	-2.54239	4.6e-05	-0.385262	0.404295	0.223143	0.363167	2.6483	0.000697
12265	Ciita	-0.783902	0.00577	-0.385262	0.042688	0.746688	0.026369	1.30019	0.002025
622554	1700123I01Rik	-0.165514	0.981343	-0.385262	0.030609	-0.553885	0.009503	-0.727549	0.003809
216161	Sbno2	-0.0953102	0.155628	-0.385262	0.068189	-0.451076	0.01428	-0.783902	0.005605
67712	Slc25a37	-0.0861777	0.846262	-0.385262	0.093375	-0.41211	0.034161	-0.636577	0.02793
56706	Ccnl1	-0.0392207	0.195289	-0.385262	0.006813	-0.254642	0.055157	-0.615186	8.6e-05
448850	Znhit3	0.157004	0.21324	-0.385262	0.246622	0.0676587	0.534142	-0.71784	0.025678
12298	Cacnb4	0.19062	0.153348	-0.385262	0.108304	0.0295588	0.679515	-1.16002	0.036694
69263	Rfc3	0.231112	0.097944	-0.385262	0.218393	0.0582689	0.911819	-0.604316	0.043292
258365	Olfr361	0.364643	0.103518	-0.385262	0.041333	0.737164	0.017183	0.0295588	0.784718
16172	Il17ra	-0.34359	0.017078	-0.378436	0.363741	-0.672944	0.01237	-0.636577	0.195029
22029	Traf1	-0.173953	0.389249	-0.378436	0.478344	-0.854415	0.033766	-0.924259	0.037958
11736	Ankfy1	-0.165514	0.295921	-0.378436	0.034027	-0.378436	0.047489	-0.703098	0.006053
66354	Snw1	-0.139762	0.112985	-0.378436	0.00118	-0.482426	0.004547	-0.71784	0.000218
14969	H2-Eb1	-0.770108	0.000792	-0.371564	0.001819	0.703098	0.000866	1.16002	0.002106
63873	Trpv4	-0.722706	0.00379	-0.371564	0.01566	-0.0676587	0.441182	0.457425	0.139168
50766	Crim1	-0.672944	0.041984	-0.371564	0.011596	-0.322084	0.852728	0.231112	0.13305
14710	Gngt2	-0.139762	0.2446	-0.371564	0.263559	-0.615186	0.015551	-0.65752	0.03689
71398	5430427O19Rik	-0.10436	0.420533	-0.371564	0.016041	-0.774727	0.000878	-1.07158	0.006308
57751	Rnf25	0.0392207	0.963738	-0.371564	0.006193	-0.530628	0.000761	-0.879627	0.014108
383619	Aim2	0.322083	0.054875	-0.371564	0.000749	-0.307485	0.062423	-0.955511	1.1e-05
228413	Prrg4	0.678034	0.038023	-0.371564	0.874733	0.29267	0.798176	-0.760806	0.012515
12774	Ccr5	-0.457425	0.016089	-0.364643	0.001163	-0.727549	0.003886	-0.598837	0.001579
69440	Dennd6b	-0.277632	0.283964	-0.364643	0.017407	-0.542324	0.103344	-0.615186	0.001267
69581	Rhou	0.157004	0.173031	-0.364643	0.237326	-0.41871	0.039586	-0.912283	0.005823
66834	Acot13	0.277632	0.107057	-0.364643	0.141003	0.0487902	0.556679	-0.760806	0.002933
246746	Cd300lf	0.314811	0.062134	-0.364643	0.028932	-2.05668	1e-06	-2.94864	5e-05
12519	Cd80	-0.350657	0.189815	-0.357674	0.003301	-0.802002	0.038323	-1.00796	0.000441
27999	Fam3c	-0.329304	0.103145	-0.357674	0.021047	-0.559616	0.151984	-0.625938	0.009952
20684	Sp100	-0.285179	0.126987	-0.357674	0.002537	-0.683097	0.008955	-0.779325	0.000568
66435	Uggt2	-0.0953102	0.876412	-0.357674	0.769712	0.672944	0.021632	0.71295	0.325985
554327	2610042L04Rik	0.0582689	0.894632	-0.357674	0.241817	-0.113329	0.227414	-0.647103	0.001988
110454	Ly6a	-0.727549	0.109178	-0.350657	0.043997	-2.08939	7.8e-05	-1.62531	0.002386
16880	Lifr	-0.703098	0.018853	-0.350657	0.154075	0.157004	0.598175	0.371564	0.230112
107373	Fam111a	-0.0953102	0.259075	-0.350657	0.000454	-0.364643	0.003135	-0.641854	0.000211
16913	Psmb8	-0.0861777	0.1968	-0.350657	0.043675	-0.41211	0.00288	-0.828552	0.003884
66408	Aptx	-0.0582689	0.422526	-0.350657	0.009593	-0.198851	0.100316	-0.609766	0.020704
108098	Med21	-0.0582689	0.947872	-0.350657	0.054523	-0.262364	0.260654	-0.641854	0.003503
17874	Myd88	0.0198026	0.501742	-0.350657	0.092044	-0.570979	0.000695	-0.912283	0.005005
77422	C330018D20Rik	0.0295588	0.800972	-0.350657	0.028224	-0.207014	0.177604	-0.604316	0.005771
17954	Nap1l2	0.0487902	0.222292	-0.350657	0.688167	-0.277632	0.049146	-0.982078	0.005375
258688	Olfr1462	0.131028	0.145419	-0.350657	0.049779	0.122218	0.249486	-0.698135	0.047619
68151	Wls	-0.788457	0.000847	-0.34359	0.000659	0.0487902	0.961056	0.604316	0.010749
672511	Rnf213	-0.385262	0.105773	-0.34359	0.013763	-0.693147	0.010395	-0.806476	0.001696
209590	Il23r	-0.336472	0.068658	-0.34359	0.012468	-0.81978	0.008786	-0.698135	0.005163
81018	Rnf114	-0.131028	0.203044	-0.34359	0.023829	-0.506818	0.00021	-0.672944	0.003112
278240	Spin2c	0.0861777	0.922779	-0.34359	0.095082	-0.00995033	0.923285	-0.751416	0.00344
74927	Pmis2	0.10436	0.954506	-0.34359	0.001156	0.076961	0.931702	-0.609766	0.017733
73736	Fcf1	0.14842	0.981249	-0.34359	0.065911	0.00995033	0.69665	-0.631272	0.007544
77032	Tstd3	0.19062	0.907034	-0.34359	0.078119	0.0676587	0.711805	-0.779325	0.020549
105349	Akr1c18	0.604316	0.001221	-0.34359	0.04979	0.553885	0.008018	-0.512824	0.022093
16561	Kif1b	-0.774727	0.010766	-0.336472	0.015298	0.122218	0.186194	0.565314	0.000711
245126	Tarm1	-0.71295	0.084728	-0.336472	0.202342	-2.27932	0.000861	-1.9713	0.008207
209380	Gm4759	-0.548121	0.00995	-0.336472	0.147179	-0.722706	0.013138	-0.542324	0.011556
12364	Casp12	-0.307485	0.449198	-0.336472	0.501157	-0.530628	0.296968	-0.858662	0.018294
20728	Spic	-0.165514	0.430622	-0.336472	0.159961	-0.604316	0.038334	-0.943906	0.008618
114643	Oas1c	-0.0676586	0.653128	-0.336472	0.030983	-0.559616	0.003609	-0.970779	0.0102
73919	Lyrm1	-0.00995033	0.66079	-0.336472	0.011907	-0.48858	0.077236	-0.765468	0.000567
12337	Capn5	0.0953102	0.835836	-0.336472	0.316034	0.943906	0.039507	0.783902	0.041815
239743	Klhl6	0.157004	0.400757	-0.336472	0.057437	0.609766	0.023028	0.157004	0.059426
226604	Gm4847	0.182322	0.143843	-0.336472	0.027054	-0.0392207	0.66484	-0.641854	0.014142
329738	Aknad1	0.357674	0.215638	-0.336472	0.562434	0.076961	0.379051	-0.879627	0.006938
74355	Smchd1		0.869568	-0.336472	0.017348	-0.165514	0.990193	-0.636577	0.001721
16663	Krt13	0.122218	0.704085	-0.329304	0.479642	-0.0392207	0.227307	-0.604316	0.005916
16069	Jchain	-0.788457	0.270538	-0.322083	0.573501	0.173953	0.17655	1.17557	0.034544
433182	Eno1b	-0.722706	0.01301	-0.322083	0.019049	-0.131028	0.832869	0.215111	0.202677
236727	Slc9a7	-0.431782	0.05959	-0.322083	0.825589	0.553885	0.337984	0.741937	0.019225
223920	Soat2	-0.0487902	0.660685	-0.322083	0.22063	-0.792992	0.038369	-1.56025	0.010632
19221	Ptgfrn	-0.788457	0.004127	-0.314811	0.422991	0.0392207	0.759184	0.609766	0.027853
100340	Smpdl3b	-0.239017	0.105662	-0.314811	0.500254	-0.947789	0.030092	-0.955511	0.138774
319448	Fndc3a	-0.239017	0.005171	-0.314811	0.010734	-0.774727	0.000789	-0.908259	0.000478
212937	Tifab	-0.122218	0.479823	-0.314811	0.852855	0.912283	0.219317	0.774727	0.001397
76905	Lrg1	-0.0198026	0.87038	-0.314811	0.922121	-1.56235	0.005453	-1.639	0.018224
22130	Ttf1	0.0295588	0.855367	-0.314811	0.105368	-0.231112	0.932612	-0.824175	0.000887
54483	Mefv	0.0392207	0.906308	-0.314811	0.028363	-1.15057	0.017567	-1.53471	0.004064
98365	Slamf9	0.940007	0.00629	-0.314811	0.282132	-1.05431	0.018101	-2.25549	0.001914
52614	Adgre4	-1.13462	0.016761	-0.307485	0.37405	-0.845868	0.03502	-0.173953	0.900689
239796	Mb21d2	-0.81093	0.002039	-0.307485	0.049203	-0.076961	0.980094	0.314811	0.018944
12369	Casp7	-0.277632	0.118773	-0.307485	0.00078	-0.828552	0.004755	-0.845868	3.3e-05
11630	Aim1	-0.131028	0.175041	-0.307485	0.065307	-0.425268	0.003673	-0.609766	0.011079
18214	Ddr2	-0.0953102	0.996079	-0.307485	0.338827	-0.223143	0.142177	-0.65752	0.007506
624866	Lekr1	0.0295588	0.951023	-0.307485	0.141696	-0.139762	0.085328	-0.604316	0.007596
50501	Prok2	0.0861777	0.374609	-0.307485	0.043494	-0.0676587	0.591122	-1.08519	0.01512
105892	9030619P08Rik	0.357674	0.00793	-0.307485	0.164704	-0.425268	0.035121	-2.12823	0.005062
66197	Cks2	0.779325	0.017652	-0.307485	0.461451	0.732368	0.008025	-0.0676586	0.994518
20557	Slfn3	-0.48858	0.291086	-0.300105	0.05942	-1.35841	0.001864	-1.21788	8.4e-05
23962	Oasl2	-0.392042	0.313488	-0.300105	0.012339	-0.765468	0.028281	-0.678034	0.00249
13011	Cst7	-0.29267	0.261024	-0.300105	0.248513	-1.11186	0.030582	-1.10194	0.014955
71223	Gpr15	0.10436	0.559705	-0.300105	0.289132	-0.0198026	0.73601	-0.609766	0.027725
66960	Fam188a	0.131028	0.294232	-0.300105	0.042436	-0.076961	0.616923	-0.636577	0.013502
268860	Abat	0.357674	0.026755	-0.300105	0.006553	-0.24686	0.124819	-0.841567	0.000385
107849	Prl2c5	0.703098	0.039402	-0.300105	0.034891	0.512824	0.075614	-0.530628	0.010901
17132	Maf	-0.438255	0.03871	-0.29267	0.043669	-0.770108	0.073136	-0.741937	0.002209
67800	Dgat2	-0.29267	0.221245	-0.29267	0.389641	-0.625938	0.030361	-1.06815	0.038611
11624	Ahrr	-0.285179	0.059747	-0.29267	0.489012	0.936093	0.020625	0.854415	0.008027
18712	Pim1	-0.198851	0.064429	-0.29267	0.298585	-0.678033	0.008326	-0.832909	0.029921
210808	Lacc1	0.0487902	0.972392	-0.29267	0.060834	-0.500775	0.013373	-0.81978	0.000441
241576	Ldlrad3	-0.841567	0.001181	-0.285179	0.241589	0.398776	0.166864	0.788457	0.002501
19152	Prtn3	-0.223144	0.452801	-0.285179	0.629195	-1.16002	0.074873	-1.4929	0.047985
328329	Mast4	0.113329	0.529297	-0.285179	0.077406	-0.378436	0.567309	-0.672944	0.007951
212153	Ccdc191	0.231112	0.374275	-0.285179	0.137644	-0.0953102	0.721212	-0.615186	0.038603
20210	Saa3	-1.79342	0.002993	-0.277632	0.15417	-3.68963	0.000253	-2.30058	0.004656
12349	Car2	-0.620576	0.004495	-0.277632	0.004557	-0.10436	0.869219	0.122218	0.125956
216850	Kdm6b	-0.587787	0.00049	-0.277632	0.237503	-0.662688	0.004168	-0.270027	0.002281
16190	Il4ra	-0.329304	0.007716	-0.277632	0.00504	-0.824175	2.6e-05	-0.947789	0.001263
23849	Klf6	-0.173953	0.068272	-0.277632	0.011198	-0.431782	0.002751	-0.615186	0.002057
12018	Bak1	-0.10436	0.205009	-0.277632	0.059477	-0.598836	0.004384	-0.845868	0.003577
329509	1810024B03Rik	-0.0392207	0.968893	-0.277632	0.252677	0.625938	0.025334	0.405465	0.21026
76073	Pcgf5	-0.0392207	0.301244	-0.277632	0.016974	-0.625938	0.00944	-0.845868	0.000999
634504	Gm7137	-0.0392207	0.883321	-0.277632	0.200123	-0.165514	0.225331	-0.722706	0.002864
12047	Bcl2a1d	-0.0392207	0.721988	-0.277632	0.135213	-0.667829	0.066905	-1.16002	0.002279
353346	Gpr141	0.24686	0.149507	-0.277632	0.08115	-0.536493	0.038518	-1.06471	0.000534
654812	Angptl7	-0.879627	0.002967	-0.270027	0.045148	-0.131028	0.481344	0.667829	0.063238
16832	Ldhb	-0.336472	0.009371	-0.270027	0.502956	0.559616	0.016042	0.71784	0.036259
19255	Ptpn2	-0.157004	0.196339	-0.270027	0.005212	-0.524729	0.000676	-0.662688	0.004266
237256	Zc3h12d	-0.0861777	0.239528	-0.270027	0.043784	-0.364643	0.02813	-0.631272	0.009706
14125	Fcer1a	-0.0676586	0.543809	-0.270027	0.329314	-0.277632	0.083286	-0.883768	0.022882
210126	Lpp	0.0295588	0.624575	-0.270027	0.21934	-0.223143	0.078811	-0.703098	0.031624
218294	Cdc14b	0.122218	0.302847	-0.270027	0.07872	0.688135	0.005635	0.0861777	0.78874
66061	Tctex1d2	0.24686	0.180815	-0.270027	0.151544	-0.139762	0.276566	-0.727549	0.020261
546723	Ppp1r2-ps3	0.405465	0.08437	-0.270027	0.161426	0.0582689	0.948273	-0.756122	0.007208
18788	Serpinb2	-0.788457	0.016646	-0.262364	0.243045	-2.4824	0.000711	-2.13653	0.003291
16161	Il12rb1	-0.14842	0.097299	-0.262364	0.155199	-0.722706	0.016163	-0.783902	0.048737
66309	Tmem128	-0.0953102	0.685258	-0.262364	0.761709	-0.182322	0.189501	-0.620576	0.028571
16402	Itga5	-0.0582689	0.295061	-0.262364	0.622492	-0.756122	0.001473	-0.993252	0.015781
24064	Spry2	-0.0582689	0.697237	-0.262364	0.415603	-0.620576	0.020872	-0.8671	0.029708
19714	Rev3l	0.0676586	0.816726	-0.262364	0.0252	-0.131028	0.161093	-0.620576	0.037809
67179	Ccdc25		0.957656	-0.262364	0.002328	-0.582216	0.053271	-0.887891	0.000782
100039034	Gm20795	0.0676586	0.558774	-0.254642	0.078158	0.0392207	0.837436	-0.631272	0.039075
100041281	Gm3250	0.0953102	0.210866	-0.254642	0.566985	-0.0198026	0.34321	-0.727549	0.035666
68550	Tefm	0.19062	0.766507	-0.254642	0.035676	-0.0861777	0.432809	-0.678034	0.004819
19039	Lgals3bp	-0.425268	0.481915	-0.24686	0.249134	-0.850151	0.019442	-0.476234	0.03421
74243	Slx4ip	-0.0953102	0.289914	-0.24686	0.148762	-0.476234	0.039924	-0.620576	0.032887
171230	Vmn1r231	0.0198026	0.992848	-0.24686	0.106321	-0.182322	0.218178	-0.625938	0.040577
18089	Nkx2-3	0.0295588	0.878327	-0.24686	0.252866	0.00995033	0.763876	-0.631272	0.025079
73893	Tmem202	0.14842	0.700129	-0.24686	0.406595	0.741937	0.038727	0.19062	0.41456
381534	Ube2u	0.182322	0.151682	-0.24686	0.141603	-0.00995033	0.548088	-0.746688	0.013142
218734	3830406C13Rik	0.231112	0.338851	-0.24686	0.014394	-0.182322	0.254942	-0.678034	0.001137
50934	Slc7a8	-0.41211	0.132807	-0.239017	0.575412	-1.16315	0.003447	-0.908259	0.018879
19252	Dusp1	-0.378436	0.07193	-0.239017	0.168622	-1.27815	0.001083	-0.951658	0.001925
434197	Fam169b	-0.322083	0.018121	-0.239017	0.260526	-0.620576	0.014734	-0.779325	0.076359
627049	Zfp800	-0.198851	0.21436	-0.239017	0.015332	-0.615186	0.021564	-0.542324	0.006202
66827	Ttc1	-0.122218	0.473533	-0.239017	0.075273	-0.470004	0.016938	-0.703098	0.00141
118449	Synpo2	-0.620576	0.017962	-0.231112	0.043395	-0.71295	0.042744	-0.322083	0.316001
383435	Ms4a14	-0.254642	0.141957	-0.231112	0.012623	-0.97456	0.001349	-0.854415	0.005192
20849	Stat4	-0.19062	0.193145	-0.231112	0.130729	-0.698135	0.020456	-1.1314	0.012952
67775	Rtp4	-0.10436	0.662561	-0.231112	0.003384	-0.582216	0.043764	-0.615186	0.001418
15186	Hdc	0.0198026	0.955683	-0.231112	0.171752	-0.71295	0.01619	-1.39872	0.026448
104110	Adcy4	0.0676586	0.36553	-0.231112	0.047488	-0.173953	0.80221	-0.770108	0.00255
67311	Nanp	0.076961	0.944173	-0.231112	0.024846	0.00995033	0.686302	-0.620576	0.045698
74191	P2ry13	0.19062	0.405847	-0.231112	0.100099	-1.02245	0.008504	-1.45862	0.009498
109019	Nabp1	0.336472	0.15272	-0.231112	0.358233	-0.322084	0.083021	-0.891998	0.027532
102680	Slc6a20a	0.385262	0.011152	-0.231112	0.214345	-0.198851	0.21113	-0.845868	0.004908
69226	Snx24		0.576912	-0.231112	0.20428	-0.506818	0.010974	-0.854415	0.001187
320100	Relt	-0.364643	0.078701	-0.223144	0.020672	-0.883768	0.008792	-0.875469	0.000485
19144	Klk6	0.0861777	0.525519	-0.223144	0.768855	-0.113329	0.5132	-0.741937	0.001071
69253	Hspb2	0.0861777	0.512643	-0.223144	0.09914	-0.165514	0.608588	-0.604316	0.020226
14933	Gk	0.131028	0.683534	-0.223144	0.793644	-0.262364	0.036376	-0.727549	0.019912
11783	Apaf1	0.254642	0.421918	-0.223144	0.417576	-0.350657	0.01123	-0.792993	0.048257
15559	Htr2b	0.470004	0.236191	-0.223144	0.71568	-0.81978	0.029892	-1.47476	0.008942
94185	Tnfrsf21	-0.457425	0.01513	-0.215111	0.63462	0.322084	0.231246	0.806476	0.031288
69664	Krtap1-5	-0.254642	0.568094	-0.215111	0.540066	-0.0676587	0.134545	-0.636577	0.019115
12775	Ccr7	-0.215111	0.065006	-0.215111	0.058878	-0.405465	0.005984	-0.71295	0.012418
258817	Olfr655	-0.076961	0.79582	-0.215111	0.304732	-0.207014	0.699669	-0.688135	0.015567
30940	Usp25	0.0392207	0.926174	-0.215111	0.015117	-0.277632	0.021424	-0.615186	0.002016
11989	Slc7a3	0.131028	0.284233	-0.215111	0.421239	-0.165514	0.162757	-0.760806	0.025104
21898	Tlr4	0.182322	0.147043	-0.215111	0.033627	-0.157004	0.046157	-0.672944	0.001441
18106	Cd244	0.277632	0.510728	-0.215111	0.602781	-0.41211	0.034599	-1.02962	0.003039
13003	Vcan	-0.524729	0.095044	-0.207014	0.662427	-2.03471	0.006134	-1.94018	0.003026
207818	Smagp	-0.48858	0.088707	-0.207014	0.894512	0.378436	0.166901	1.00796	0.030678
668727	Mrgpra2a	-0.41871	0.277438	-0.207014	0.481004	-1.95727	0.00271	-1.50408	0.030014
381308	Mnda	-0.10436	0.837723	-0.207014	0.018735	-0.947789	0.011949	-1.06471	1.9e-05
74442	Sgms2	-0.0953102	0.371144	-0.207014	0.086022	-0.792992	0.00971	-0.667829	0.006576
100502739	Gm17509	0.165514	0.327776	-0.207014	0.504632	0.615186	0.00839	0.300105	0.171405
12655	Chil3	0.239017	0.494317	-0.207014	0.910086	-1.47018	0.038109	-1.31103	0.110119
75766	Dcstamp	-0.631272	0.185347	-0.198851	0.630653	1.7544	0.011146	1.70111	0.014795
232685	Lncpint	-0.29267	0.068154	-0.198851	0.336465	0.570979	0.055413	0.604316	0.005938
98432	Phlpp1	-0.254642	0.151404	-0.198851	0.559304	-0.604316	0.00211	-0.470004	0.071028
15901	Id1	-0.10436	0.697582	-0.198851	0.136196	-0.41871	0.108865	-0.908259	0.000978
98870	AI182371	-0.0582689	0.395691	-0.198851	0.088876	-0.223143	0.897592	-0.615186	0.02435
12862	Cox6a2	-0.0582689	0.983188	-0.198851	0.118914	-0.908259	0.194706	-1.28923	0.009947
60531	Npvf	0.00995033	0.411653	-0.198851	0.883534	-0.00995033	0.308946	-0.625938	0.01375
57916	Tnfrsf13b	0.0198026	0.820656	-0.198851	0.173632	-0.19062	0.1288	-0.604316	0.005165
675812	Zfp605	0.0676586	0.989245	-0.198851	0.043547	-0.173953	0.224126	-0.604316	0.002023
20387	Sftpa1	0.0861777	0.384237	-0.198851	0.175369	0.0198026	0.938048	-0.65752	0.016556
241943	Ccdc144b	0.157004	0.499226	-0.198851	0.457764	0.0198026	0.95969	-0.615186	0.001652
54382	Tcstv1	0.157004	0.042592	-0.198851	0.027644	-0.165514	0.090925	-0.620576	0.007095
227801	Dennd1a	0.165514	0.472646	-0.198851	0.403591	-0.548121	0.022004	-0.936093	0.005812
66895	Pxdc1	0.198851	0.412232	-0.198851	0.564823	-0.364643	0.053337	-1.03674	0.023508
238829	Cldn34b3	0.548121	0.149768	-0.198851	0.180621	0.14842	0.315755	-0.837248	0.01891
12768	Ccr1		0.726465	-0.198851	0.01737	-1.38128	0.001198	-1.46094	0.00065
170461	Stard6	-0.165514	0.944383	-0.19062	0.070652	-0.71295	0.203342	-0.841567	0.006027
18451	P4ha1	-0.10436	0.61428	-0.19062	0.090405	-0.722706	0.000845	-0.727549	0.034957
74732	Stx11	-0.0953102	0.405491	-0.19062	0.45698	-0.858662	0.003638	-1.01523	0.003345
26549	Itgb1bp2	0.076961	0.024034	-0.19062	0.120042	-0.307485	0.059671	-0.741937	0.004604
74175	Crct1	0.198851	0.27274	-0.19062	0.403237	-0.0198026	0.983243	-0.770108	0.017439
228852	Ppp1r16b	-0.609766	0.045974	-0.182322	0.228897	-0.482426	0.085649	-0.00995033	0.912674
69189	Mcemp1	-0.223144	0.025796	-0.182322	0.187511	-1.26695	0.001309	-1.35584	0.008387
546644	Ly6g	-0.19062	0.681314	-0.182322	0.234377	-0.576613	0.065065	-0.841567	0.022021
320790	Chd7	-0.14842	0.229662	-0.182322	0.47768	-0.398776	0.012236	-0.615186	0.000778
63857	Bco1	0.0861777	0.647491	-0.182322	0.947905	0.0953102	0.640202	-0.662688	0.047012
70484	Slc35d2	0.14842	0.885748	-0.182322	0.113418	-0.0582689	0.35881	-0.636577	0.018273
194738	Rhox11	0.357674	0.133169	-0.182322	0.25499	-0.00995033	0.71602	-0.636577	0.029099
140792	Colec12	-0.641854	0.000384	-0.173953	0.958997	0.587787	0.246707	1.16627	0.014094
56620	Clec4n	-0.438255	0.225505	-0.173953	0.160121	-1.62531	0.001828	-1.51072	0.004351
215690	Nav1	-0.431782	0.012694	-0.173953	0.258401	0.357674	0.07761	0.65752	0.00043
13035	Ctsg	-0.357674	0.011771	-0.173953	0.387561	-1.0043	0.040913	-1.11841	0.029396
233115	Dpy19l3	-0.307485	0.102757	-0.173953	0.190507	-0.652325	0.036879	-0.576613	0.026391
12702	Socs3	-0.215111	0.061196	-0.173953	0.933565	-0.828552	0.006964	-1.14422	0.005828
14089	Fap	-0.215111	0.225993	-0.173953	0.706616	-0.708036	0.02482	-1.15057	0.007583
14766	Adgrg1	-0.182322	0.57763	-0.173953	0.427241	-0.631272	0.082445	-0.904218	0.016764
22234	Ugcg	-0.173953	0.798807	-0.173953	0.229053	-0.476234	0.046763	-0.615186	0.032864
218739	Sntn	0.113329	0.686489	-0.173953	0.58548	-0.00995033	0.778145	-0.636577	0.016372
67804	Snx2	0.482426	0.098782	-0.173953	0.044085	-0.262364	0.103452	-1.05779	0.000144
71520	Grap	-0.631272	0.008265	-0.165514	0.054237	-0.215111	0.751565	0.10436	0.341475
105522	Ankrd28	-0.19062	0.947749	-0.165514	0.11347	-0.593327	0.021476	-0.678034	0.015643
77552	Shisa4	-0.10436	0.327727	-0.165514	0.052748	-0.231112	0.182719	-0.765468	0.018624
12504	Cd4	0.0676586	0.737487	-0.165514	0.654985	-0.662688	0.028527	-0.737164	0.066703
14788	Gpr162	0.231112	0.514438	-0.165514	0.680758	-0.760806	0.0017	-1.17248	0.007513
66610	Abi3	-0.385262	0.069038	-0.157004	0.285684	-0.854415	0.006099	-0.756122	0.041819
16822	Lcp2	-0.371564	0.128787	-0.157004	0.080978	-0.693147	0.038645	-0.641854	0.003769
546058	AA386476	0.139762	0.512832	-0.157004	0.345088	0.647103	0.045488	0.48858	0.438002
59027	Nampt	0.231112	0.145339	-0.157004	0.725914	-0.438255	0.004532	-0.871293	0.000736
16164	Il13ra1	0.463734	0.04262	-0.157004	0.574497	-0.604316	0.001272	-1.09527	0.002495
17387	Mmp14	-0.871293	0.179574	-0.14842	0.421096	-2.42657	0.00393	-1.97408	0.016828
18413	Osm	-0.336472	0.025834	-0.14842	0.307874	-0.806476	0.003339	-0.565314	0.017252
16178	Il1r2	-0.254642	0.243991	-0.14842	0.139857	-1.56862	0.001084	-1.37624	0.000976
50778	Rgs1	-0.215111	0.505679	-0.14842	0.073696	-0.615186	0.059407	-0.678034	0.003186
21353	Tank	-0.0582689	0.176909	-0.14842	0.25907	-0.722706	0.00338	-0.850151	0.003387
235712	Mrgpra2b	-0.0582689	0.707568	-0.14842	0.31385	-2.34084	0.001403	-2.01089	0.005333
71138	Tmem217	0.173953	0.159384	-0.14842	0.105136	0.239017	0.065878	0.708036	0.043252
15951	Ifi204	0.300105	0.277996	-0.14842	0.007907	-0.71784	0.01522	-1.21491	0.00138
330173	2610524H06Rik	-0.65752	0.000879	-0.139762	0.272429	0.0487902	0.176588	0.609766	0.018003
18795	Plcb1	-0.270027	0.000596	-0.139762	0.571656	-0.425268	0.046537	-0.678034	0.020423
94280	Sfxn3	-0.0861777	0.597753	-0.139762	0.601247	0.548121	0.141541	0.71784	0.047228
56438	Rbx1	0.113329	0.592948	-0.139762	0.235015	-0.314811	0.748949	-0.652325	0.028563
387342	Tas2r107	0.239017	0.433984	-0.139762	0.471709	0.0487902	0.779979	-0.703098	0.039158
381148	Prob1	0.431782	0.086045	-0.139762	0.935994	0.615186	0.017793		0.823639
12873	Cpa3	-0.371564	0.325109	-0.131028	0.272661	-1.0043	0.004498	-1.49065	0.076747
17101	Lyst	-0.157004	0.295887	-0.131028	0.337223	-0.631272	0.027089	-0.548121	0.018479
624582	Morf4l1-ps1	0.0676586	0.649349	-0.131028	0.366144	-0.262364	0.289655	-0.604316	0.022282
69202	Ptms	0.131028	0.057361	-0.131028	0.407921	-0.329304	0.044291	-0.667829	0.000439
16859	Lgals9	-0.254642	0.531447	-0.122218	0.208972	-1.02604	0.008272	-0.916291	0.00041
71449	Mettl13	-0.173953	0.274435	-0.122218	0.459406	0.357674	0.104255	0.615186	0.002545
14528	Gch1	-0.0582689	0.794996	-0.122218	0.098729	-0.65752	0.005634	-0.727549	0.00551
319845	Bbs9	-0.00995033	0.440684	-0.122218	0.999512	0.662688	0.041316	0.494696	0.009363
58217	Trem1	0.165514	0.479772	-0.122218	0.650926	-1.1314	0.002147	-1.43508	0.005364
268822	Adck5	-0.19062	0.153582	-0.113329	0.478105	0.924259	0.356154	1.02245	0.025411
17768	Mthfd2	-0.182322	0.097758	-0.113329	0.568997	-0.912283	0.001305	-0.765468	0.002118
233805	Dcun1d3	-0.0861777	0.458407	-0.113329	0.914621	-0.559616	0.012978	-0.636577	0.018805
269695	Rnft2	0.173953	0.70634	-0.113329	0.271224	-0.0861777	0.482606	-0.604316	0.027421
105243210	Gm17576	0.41871	0.023927	-0.113329	0.596196	0.0392207	0.826437	-0.770108	0.020893
20706	Serpinb9b	-1.07841	0.038801	-0.10436	0.797764	0.131028	0.735168	0.916291	0.033125
20887	Sult1a1	-0.631272	0.196796	-0.10436	0.744664	0.512824	0.058762	0.879627	0.013197
21807	Tsc22d1	-0.425268	0.004255	-0.10436	0.516767	0.71295	0.000294	0.815365	0.00804
15483	Hsd11b1	-0.371564	0.44552	-0.10436	0.304399	-0.792992	0.049954	-0.582216	0.043561
399558	Flrt2	-0.165514	0.684541	-0.10436	0.090143	-0.81978	0.001186	-0.65752	0.013369
93692	Glrx	-0.131028	0.422082	-0.10436	0.457882	-0.703098	0.011869	-0.536493	0.017407
78177	Ninl	-0.223144	0.26215	-0.0953102	0.353837	-0.451076	0.114424	-0.615186	0.044229
192656	Ripk2	-0.113329	0.929443	-0.0953102	0.182409	-0.48858	0.064416	-0.641854	0.005481
228765	Sdcbp2	0.076961	0.846681	-0.0953102	0.844913	-0.14842	0.129841	-0.737164	0.0106
20249	Scd1	0.215111	0.197506	-0.0953102	0.708146	0.871293	0.026801	0.647103	0.06973
252907	Vmn1r192	-0.783902	0.003116	-0.0861777	0.873811	-0.593327	0.020651	0.00995033	0.589964
170813	Ms4a3	-0.482426	0.330327	-0.0861777	0.461719	-1.20597	0.018755	-0.978326	0.147367
231871	Daglb	-0.405465	0.009818	-0.0861777	0.486212	0.65752	0.043708	1.03674	0.000126
52120	Hgsnat	-0.24686	0.1691	-0.0861777	0.750255	0.652325	0.281507	1.02245	0.047979
101488	Slco2b1	-0.239017	0.421359	-0.0861777	0.989436	0.936093	0.043025	1.37372	0.008594
18022	Nfe2	-0.215111	0.250545	-0.0861777	0.90686	-0.904218	0.005755	-0.576613	0.342563
66329	Susd3	-0.198851	0.205675	-0.0861777	0.885666	0.631272	0.062923	0.879627	0.016452
258604	Olfr970	0.215111	0.817514	-0.0861777	0.436433	0.00995033	0.429412	-0.683097	0.019225
67198	Spats2l	0.524729	0.250657	-0.0861777	0.197259	0.00995033	0.992913	-0.678034	0.00146
66054	Cndp2		0.432787	-0.0861777	0.373278	-0.378436	0.026471	-0.609766	0.007308
544963	Iqgap2	-0.652325	0.012681	-0.076961	0.787916	-0.198851	0.367399	0.398776	0.105377
18600	Padi2	-0.476234	0.239018	-0.076961	0.882352	0.350657	0.100867	1.04732	0.04104
58861	Cysltr1	-0.336472	0.179434	-0.076961	0.61413	-0.824175	0.005551	-0.48858	0.046159
13134	Dach1	-0.207014	0.469791	-0.076961	0.174714	-0.582216	0.008061	-0.837248	0.005761
67486	Polr3g	0.0953102	0.447001	-0.076961	0.83298	0.652325	0.027593	0.451076	0.082348
69573	Hilpda	0.122218	0.495894	-0.076961	0.293684	-1.11841	0.000351	-1.10194	0.005093
219103	Cenpj	0.198851	0.195872	-0.076961	0.502293	-0.314811	0.265595	-0.751416	0.02831
100040462	Mndal	0.425268	0.034092	-0.076961	0.961365	-0.858662	0.003417	-1.22378	0.000659
14276	Folr2	-0.615186	0.005442	-0.0676586	0.967454	-0.587787	0.025719	0.0582689	0.746467
14747	Cmklr1	-0.565314	0.125403	-0.0676586	0.668975	-0.71295	0.019193	-0.300105	0.588556
94282	Sfxn5	-0.24686	0.0906	-0.0676586	0.182963	-0.845868	0.04588	-0.530628	0.001127
258896	Olfr1206	-0.173953	0.347392	-0.0676586	0.852244	0.425268	0.383516	0.774727	0.032487
27052	Aoah	-0.157004	0.189843	-0.0676586	0.684278	-0.615186	0.00579	-0.530628	0.060573
245671	Klf8	0.0861777	0.61892	-0.0676586	0.127095	0.631272	0.003955	0.688135	0.004251
211666	Mgst2	0.336472	0.145968	-0.0676586	0.720368	-0.157004	0.141107	-0.896088	0.048302
22329	Vcam1	-0.254642	0.463234	-0.0582689	0.215766	-0.672944	0.059706	-0.815365	0.018314
192657	Ell2	-0.24686	0.010009	-0.0582689	0.624113	-0.636577	0.000924	-0.48858	0.00318
668200	Esp15	-0.182322	0.62542	-0.0582689	0.316679	0.398776	0.003081	0.883768	0.049424
66222	Serpinb1a	-0.0953102	0.238517	-0.0582689	0.560011	-0.900161	0.014336	-1.15688	0.021006
56078	Car5b	-0.0953102	0.572664	-0.0582689	0.541792	0.760806	0.271434	1.00063	0.046317
21946	Pglyrp1	0.076961	0.924564	-0.0582689	0.253595	-1.15688	0.001925	-1.32176	0.003809
16870	Lhx2	0.14842	0.493898	-0.0582689	0.368826	-0.765468	0.011612	-1.36354	0.010683
66674	Spryd7	0.378436	0.037015	-0.0582689	0.781492	-0.0861777	0.34715	-0.667829	0.025599
75642	Spata25	0.392042	0.46263	-0.0582689	0.844364	0.81978	0.029478	0.542324	0.151354
16176	Il1b	-0.845868	0.050921	-0.0487902	0.672279	-2.20497	0.00108	-1.4816	0.028782
66425	Pcp4l1	-0.113329	0.931456	-0.0487902	0.400911	0.398776	0.305577	0.662688	0.029743
233079	Ffar2	-0.076961	0.782405	-0.0487902	0.45752	-0.788457	0.140502	-0.683097	0.023309
16181	Il1rn	0.0392207	0.664382	-0.0487902	0.294532	-0.797507	0.007014	-0.647103	0.063565
11490	Adam15	0.0861777	0.994859	-0.0487902	0.717145	0.625938	0.0137	0.500775	0.033527
113849	Vmn1r52	0.182322	0.010455	-0.0487902	0.823782	0.0487902	0.772269	-0.604316	0.037163
114652	Ly6g5c	0.24686	0.131505	-0.0487902	0.757388	0.122218	0.838718	-0.756122	0.027558
67286	Ift22	0.262364	0.401155	-0.0487902	0.981017	-0.300105	0.115075	-0.652325	0.007252
624341	Olfr856-ps1	0.336472	0.062696	-0.0487902	0.335359	0.231112	0.064101	-0.737164	0.037284
50776	Polg2	-0.131028	0.347079	-0.0392207	0.797112	0.530628	0.206243	0.615186	0.006308
258147	Olfr675	0.476234	0.193261	-0.0392207	0.807212	0.647103	0.012109	0.0861777	0.799701
211770	Trib1	-0.565314	0.069997	-0.0295588	0.645508	-0.779325	0.00973	0.165514	0.809748
17063	Muc13	-0.542324	0.083188	-0.0295588	0.899628	-1.27257	0.00525	-0.693147	0.127807
330401	Tmcc1	-0.239017	0.024153	-0.0295588	0.881724	0.476234	0.038544	0.625938	0.007666
218756	Slc4a7	-0.131028	0.57376	-0.0295588	0.731706	0.95935	0.000544	1.16315	0.000713
666376	Gm8068	0.0861777	0.588857	-0.0295588	0.731849	-0.223143	0.256605	-0.625938	0.043636
327762	Dna2	0.215111	0.467717	-0.0295588	0.74173	0.71784	0.004844	0.451076	0.021174
11601	Angpt2	0.482426	0.182888	-0.0295588	0.726941	-0.0953102	0.215594	-0.609766	0.033807
109857	Cbr3	-0.797507	0.000163	-0.0198026	0.400099	0.371564	0.021859	1.11841	0.001515
56318	Acpp	-0.524729	0.027797	-0.0198026	0.902955	0.357674	0.026568	0.86289	0.0009
11565	Adssl1	-0.307485	0.131211	-0.0198026	0.513817	0.322084	0.350833	0.678034	0.007155
16365	Irg1	-0.277632	0.545756	-0.0198026	0.690168	-2.05412	0.00321	-1.88099	0.00639
207375	Fam120c	-0.0676586	0.821116	-0.0198026	0.317042	0.500775	0.467321	0.71295	0.007049
15162	Hck	0.0295588	0.846325	-0.0198026	0.618751	-0.494696	0.013462	-0.703098	0.042105
404634	H2afy2	0.0582689	0.835975	-0.0198026	0.423715	-0.536493	0.106311	-0.65752	0.007358
67448	Plxdc2	-0.996949	0.012589	-0.00995033	0.644938	1.15373	0.113302	2.04898	0.011835
387344	Tas2r110	-0.231112	0.386639	-0.00995033	0.461791	0.215111	0.986065	0.845868	0.031272
20416	Shc1	-0.10436	0.76319	-0.00995033	0.367298	0.553885	0.067306	0.641854	0.0019
14583	Gfpt1	-0.0198026	0.764442	-0.00995033	0.794706	-0.615186	0.000153	-0.667829	0.025054
20750	Spp1	-0.00995033	0.893139	-0.00995033	0.582824	-0.631272	0.006168	-0.683097	0.034973
544748	Olfr765	0.0487902	0.242414	-0.00995033	0.320043	0.451076	0.20601	0.625938	0.007461
12767	Cxcr4	-0.879627	0.036618	0.00995033	0.786758	0.19062	0.206461	0.916291	0.000429
19128	Pros1	-0.698135	0.034299	0.00995033	0.755776	0.19062	0.458727	0.916291	0.005326
17167	Marco	-0.29267	0.230368	0.00995033	0.571653	-0.631272	0.023419	-0.139762	0.25488
18846	Plxna3	-0.254642	0.175315	0.00995033	0.406951	0.231112	0.156665	0.703098	0.022898
68507	Ppfia4	-0.239017	0.113974	0.00995033	0.657754	0.314811	0.295709	0.845868	0.008051
81535	Sgpp1	-0.182322	0.057894	0.00995033	0.992843	0.41871	0.042028	0.667829	0.003156
171197	Vmn1r23	-0.0861777	0.811423	0.00995033	0.847056	-0.470004	0.194266	-0.722706	0.015928
233204	Tbc1d17	-0.00995033	0.921607	0.00995033	0.602187	0.587787	0.034223	0.792993	0.001958
100504608	Mettl21b	0.223144	0.103121	0.00995033	0.987166	-0.076961	0.674564	-0.631272	0.049093
330450	Far2	0.262364	0.866789	0.00995033	0.669072	-0.198851	0.133007	-0.604316	0.049219
17174	Masp1	0.364643	0.098489	0.00995033	0.359268	-0.570979	0.080926	-0.996949	0.022981
66513	Tab1	0.364643	0.007232	0.00995033	0.558151	0.688135	0.034359	0.41871	0.000482
14268	Fn1	-1.86408	0.000163	0.0198026	0.446819	-0.587787	0.02557	1.15057	0.03741
16774	Lama3	-0.86289	0.030848	0.0198026	0.446413	-0.0392207	0.576996	0.482426	0.037936
14990	H2-M2	-0.476234	0.180044	0.0198026	0.670354	-1.32972	0.006262	-0.904218	0.019413
19280	Ptprs	-0.350657	0.168548	0.0198026	0.800132	0.722706	0.014956	1.08181	0.012353
56193	Plek	-0.076961	0.649757	0.0198026	0.494162	-0.71295	0.00235	-0.662688	4.4e-05
20302	Ccl3	0.0861777	0.712576	0.0198026	0.843672	-0.548121	0.007368	-0.920283	0.027758
20650	Sntb2	0.157004	0.63313	0.0198026	0.873191	-0.559616	0.014644	-0.703098	0.016348
14538	Gcnt2	0.392042	0.255805	0.0198026	0.93205	-0.993252	0.005605	-1.50408	0.003993
14293	Fpr1	-1.19695	0.051204	0.0295588	0.673983	-2.65886	0.000425	-1.34807	0.068866
65963	Tmem176b	-1.11186	0.006539	0.0295588	0.913741	0.559616	0.087733	1.61741	0.004595
30794	Pdlim4	-0.854415	4e-06	0.0295588	0.6657	-0.10436	0.320492	0.746688	0.000428
15937	Ier3	-0.609766	0.03538	0.0295588	0.790327	-1.32442	0.005185	-0.71784	0.032873
66306	Fam53c	-0.223144	0.405976	0.0295588	0.80827	-0.86289	0.00312	-0.708036	0.00598
259035	Olfr714	-0.131028	0.17529	0.0295588	0.483444	0.314811	0.078718	0.672944	0.013785
71436	Flrt3	-0.0953102	0.412577	0.0295588	0.96105	-0.667829	0.022627	-0.425268	0.02476
76566	Fam101b	-0.0392207	0.471509	0.0295588	0.490898	-0.444686	0.432478	-0.631272	0.039656
54632	Ftsj1	0.0392207	0.878947	0.0295588	0.628944	0.173953	0.360821	0.604316	0.00024
58207	Slc43a3	0.076961	0.643793	0.0295588	0.891151	-0.806476	0.067704	-0.81093	0.010694
103573	Xpo1	0.198851	0.377342	0.0295588	0.862175	-0.254642	0.099875	-0.708036	0.049554
30939	Pttg1	0.8671	0.038898	0.0295588	0.796066	-0.438255	0.070697	-1.4422	0.001544
227541	Camk1d	-0.364643	0.04904	0.0392207	0.803727	0.329304	0.165351	0.698135	0.003824
17840	Mup1	-0.270027	0.000102	0.0392207	0.498091	-0.662688	0.040106	-0.307485	0.99529
171180	Syt12	-0.113329	0.905984	0.0392207	0.411249	-0.693147	0.055961	-0.732368	0.019344
223666	Arhgap39	-0.10436	0.372749	0.0392207	0.547922	0.565314	0.005038	0.850151	0.028882
67956	Setd8	-0.0861777	0.536554	0.0392207	0.298315	-0.636577	0.043756	-0.518794	0.0006
330776	Gm10283	-0.0582689	0.750691	0.0392207	0.879232	-0.277632	0.155726	-0.760806	0.033949
69514	Lce3e	-0.0392207	0.641456	0.0392207	0.487494	0.254642	0.035561	0.609766	0.04379
238722	Zfp72	0.0392207	0.651535	0.0392207	0.850839	-0.314811	0.099443	-0.788457	0.049836
69993	Chn2	0.139762	0.667526	0.0392207	0.790493	0.943906	0.015621	0.336472	0.079728
72224	1700001J11Rik	0.254642	0.183058	0.0392207	0.215425	-0.076961	0.322898	-0.609766	0.006835
66972	Slc25a23	-0.683097	0.09843	0.0487902	0.223155	0.463734	0.719612	1.17865	0.035654
258516	Olfr850	-0.615186	0.087439	0.0487902	0.645594	-0.65752	0.013051	-0.231112	0.350649
320923	Mtap7d3	-0.307485	0.251882	0.0487902	0.641363	0.277632	0.184839	0.693147	0.01282
16993	Lta4h	-0.231112	0.070969	0.0487902	0.397432	0.314811	0.118729	0.737164	0.017685
18830	Pltp	-0.215111	0.035297	0.0487902	0.365149	0.371564	0.135687	0.737164	0.001633
75604	Tm4sf5	-0.207014	0.460049	0.0487902	0.554031	0.215111	0.264152	0.788457	0.012517
319830	1500004A13Rik	-0.0953102	0.791471	0.0487902	0.530042	0.530628	0.055775	0.727549	0.012407
209212	Osgin2	-0.076961	0.928664	0.0487902	0.195025	-0.662688	0.004033	-0.765468	0.000167
50785	Hs6st1	0.00995033	0.963621	0.0487902	0.503385	0.378436	0.029599	0.625938	0.025893
72481	2610203C22Rik	0.0198026	0.485925	0.0487902	0.418954	0.751416	0.021294	1.17865	0.010131
14859	Gsta3	0.0582689	0.968351	0.0487902	0.341267	0.854415	0.039835	0.978326	0.000967
70385	Spdl1	0.314811	0.092664	0.0487902	0.711059	-0.620576	0.049692	-1.03674	0.000173
17152	Mak	0.371564	0.05698	0.0487902	0.977426	-0.708036	0.030678	-1.1314	0.015656
18578	Pde4b	-0.620576	0.032666	0.0582689	0.682214	-0.570979	0.152516	0.182322	0.961164
11441	Chrna7	-0.34359	0.151233	0.0582689	0.814363	-0.00995033	0.508445	0.708036	0.02876
100034251	Wfdc17	-0.239017	0.931013	0.0582689	0.460615	-1.0116	0.114757	-1.16002	0.027565
100038637	Gm10134	-0.0953102	0.579084	0.0582689	0.506908	-0.678033	0.001912	-0.698135	0.080006
320204	Mettl20	0.0295588	0.649484	0.0582689	0.177013	0.604316	0.143155	0.647103	0.001546
21825	Thbs1	0.14842	0.703609	0.0582689	0.765133	-1.90954	0.00021	-1.59127	0.009651
15902	Id2	0.14842	0.416915	0.0582689	0.314059	-0.737164	0.002152	-0.896088	0.005645
64292	Ptges	0.277632	0.894957	0.0582689	0.281671	-0.996949	0.021865	-0.989541	0.025194
227326	Gpr55	0.565314	0.009777	0.0582689	0.954517	-0.131028	0.315773	-0.883768	0.021253
258895	Olfr1216	-0.693147	0.002896	0.0676586	0.961739	-0.207014	0.397153	-0.00995033	0.251847
18569	Pdcd4	-0.463734	0.012817	0.0676586	0.135888	0.81978	0.005667	1.28371	0.002257
11515	Adcy9	-0.34359	0.009736	0.0676586	0.418453	0.530628	0.005646	1.075	0.006011
67739	Slc48a1	-0.239017	0.163294	0.0676586	0.173562	0.625938	0.307437	0.916291	0.000785
15982	Ifrd1	-0.139762	0.357154	0.0676586	0.540717	-0.832909	0.011169	-0.518794	0.026475
30938	Fgd3	-0.10436	0.615597	0.0676586	0.660148	0.262364	0.400187	0.615186	0.01807
67389	Fam132a	0.0582689	0.53391	0.0676586	0.60006	0.641854	0.043798	0.783902	0.001822
13717	Eln	0.198851	0.623547	0.0676586	0.759277	-0.300105	0.219188	-0.609766	0.033562
236193	Zfp709	0.662688	0.024522	0.0676586	0.658632	0.0582689	0.66032	-0.982078	0.065721
215789	Phactr2	-0.285179	0.003924	0.076961	0.851774	0.530628	0.002015	0.727549	0.016513
330460	Tmem150b	-0.173953	0.177712	0.076961	0.728075	0.746688	0.004149	1.09527	0.00537
234797	6430548M08Rik	-0.113329	0.305065	0.076961	0.828551	0.438255	0.027556	0.625938	0.029446
15204	Herc2	-0.0861777	0.370835	0.076961	0.670794	0.392042	0.049565	0.737164	0.022803
13449	Dok2	0.00995033	0.274558	0.076961	0.358319	0.615186	0.010474	0.770108	1.9e-05
74478	Snx29	-0.300105	0.118439	0.0861777	0.135546	0.231112	0.553852	0.667829	0.010655
80885	Hcar2	-0.223144	0.129902	0.0861777	0.496417	-1.24703	0.003642	-0.95935	0.034502
14773	Grk5	-0.122218	0.376733	0.0861777	0.979001	0.625938	0.006615	0.837248	0.000265
108097	Prkab2	-0.076961	0.368275	0.0861777	0.647436	0.34359	0.00238	0.703098	0.010972
77864	Ypel2	-0.0676586	0.518375	0.0861777	0.394728	0.887891	0.000408	0.985817	0.001136
622976	Gm6377	0.0392207	0.979541	0.0861777	0.819419	-0.71295	0.011672	-0.65752	0.00219
244237	Tnfrsf26	0.0582689	0.804313	0.0861777	0.163127	-0.604316	0.012622	-0.524729	0.151971
68870	Ak8	0.131028	0.686936	0.0861777	0.443523	0.667829	0.00146	0.636577	0.028472
231532	Arhgap24	0.139762	0.766956	0.0861777	0.115904	-0.636577	0.008172	-0.598837	0.104839
13036	Ctsh	0.314811	0.278474	0.0861777	0.470855	-0.565314	0.007305	-0.770108	0.011855
104943	Fam110c	0.41211	0.011539	0.0861777	0.740333	-0.285179	0.038588	-0.737164	0.008601
54151	Cyhr1		0.502386	0.0861777	0.199704	0.34359	0.022205	0.641854	0.016566
73614	Rhox13	-0.641854	0.032835	0.0953102	0.547478	-0.198851	0.58242	0.536493	0.028956
93725	Ear10	-0.582216	0.050582	0.0953102	0.819954	-0.215111	0.404944	0.688135	0.040017
14676	Gna15	-0.14842	0.17183	0.0953102	0.691238	0.277632	0.096419	0.662688	0.035835
105501	Abhd4	-0.0676586	0.974982	0.0953102	0.191532	0.542324	0.251393	0.708036	0.004242
74370	Rptor	0.0582689	0.676157	0.0953102	0.902453	0.41871	0.200033	0.806476	0.016011
21816	Tgm1	0.19062	0.229467	0.0953102	0.50481	-0.837248	0.002661	-0.779325	0.011686
230903	Fbxo44	0.746688	0.00183	0.0953102	0.208426	0.277632	0.026643	-0.378436	0.184539
17523	Mpo	-0.928219	0.025049	0.10436	0.774215	-2.05284	0.018105	-1.28923	0.094491
17357	Marcksl1	-0.536493	0.148651	0.10436	0.778243	-1.03319	0.020939	-0.285179	0.414216
14674	Gna13	-0.307485	0.570723	0.10436	0.60296	-0.708036	0.022083	-0.364643	0.019085
232201	Arhgap25	-0.285179	0.051676	0.10436	0.144276	0.239017	0.165652	0.652325	0.005112
14081	Acsl1	-0.24686	0.002955	0.10436	0.73849	-1.35583	0.009417	-1.00063	0.027841
27360	Add3	-0.215111	0.073903	0.10436	0.878808	0.620576	0.012646	0.955511	2.9e-05
16923	Sh2b3	-0.173953	0.644467	0.10436	0.260598	0.336472	0.217092	0.652325	0.001043
24056	Sh3bp5	-0.122218	0.271412	0.10436	0.236478	-0.652325	0.004288	-0.378436	0.122511
246277	Csad	-0.0676586	0.203257	0.10436	0.375232	0.756122	0.015757	0.81978	0.006445
21426	Tfec	0.076961	0.423399	0.10436	0.931234	-0.530628	0.046195	-0.672944	0.006283
330836	Slc7a6	0.122218	0.958582	0.10436	0.426614	0.774727	0.085319	0.65752	0.013263
50701	Elane	-0.985817	0.115547	0.113329	0.944006	-1.97269	0.014346	-1.16627	0.104959
65970	Lima1	-0.512824	0.016452	0.113329	0.095373	0.182322	0.431994	0.837248	0.000911
18626	Per1	-0.378436	0.108511	0.113329	0.109575	0.0676587	0.943379	0.620576	0.00459
217364	Engase	-0.322083	0.026803	0.113329	0.614808	0.693147	0.023671	1.13783	9e-06
74007	Btbd11	-0.270027	0.201276	0.113329	0.194605	0.536493	0.02984	0.955511	0.004515
19415	Rasal1	-0.14842	0.559447	0.113329	0.764985	0.476234	0.036726	0.845868	0.043857
235044	Plppr2	-0.10436	0.376117	0.113329	0.279209	0.300105	0.267411	0.703098	0.011214
69804	Tmem147	-0.0582689	0.373572	0.113329	0.421614	0.425268	0.014376	0.765468	0.00406
66090	Ypel3	0.182322	0.509115	0.113329	0.792281	0.620576	0.008047	0.542324	0.002399
245350	AA414768	0.231112	0.010771	0.113329	0.231941	0.542324	0.011439	0.779325	0.043469
72480	Tspyl4	-0.277632	0.015536	0.122218	0.382112	0.10436	0.620584	0.751416	0.00893
20365	Serf1	0.0392207	0.373125	0.122218	0.766544	0.494696	0.057941	0.678034	0.01289
17082	Il1rl1	0.076961	0.791523	0.122218	0.93898	1.06815	0.000694	1.11186	0.003297
100503085	Klhl3	0.076961	0.802219	0.122218	0.711098	0.494696	0.114664	0.698135	0.021438
16196	Il7	0.165514	0.123489	0.122218	0.284442	0.378436	0.261781	0.688135	0.0333
432779	Lrrc14b	0.215111	0.306838	0.122218	0.476337	-0.828552	0.017806	-1.12817	0.002177
24115	Best1	-0.425268	0.066991	0.131028	0.178611	0.223143	0.373217	0.792993	0.00485
13137	Cd55b	-0.405465	0.189697	0.131028	0.795197	-1.10856	0.010912	-0.620576	0.293743
218397	Rasa1	-0.29267	0.094029	0.131028	0.510402	0.609766	0.007665	1.02962	0.002374
170772	Glcci1	-0.277632	0.144594	0.131028	0.689697	0.277632	0.036318	0.788457	0.002807
11492	Adam19	-0.122218	0.184546	0.131028	0.824881	0.463734	0.063027	0.636577	0.01498
331491	Fnd3c2	-0.0487902	0.889336	0.131028	0.71529	0.0487902	0.164108	0.806476	0.027163
12476	Cd151	-0.0392207	0.694652	0.131028	0.086474	0.48858	0.054094	0.672944	0.000421
17252	Rdh11	0.076961	0.642932	0.131028	0.205534	0.620576	0.174347	0.81978	0.045697
17260	Mef2c	0.076961	0.777921	0.131028	0.595922	0.667829	0.043921	0.672944	0.03281
74202	Fblim1	0.198851	0.27832	0.131028	0.599516	-0.737164	0.003539	-0.609766	0.06614
231396	Ugt2b36	0.378436	0.261309	0.131028	0.935744	-0.14842	0.386971	-0.698135	0.043171
80859	Nfkbiz	-0.631272	0.012736	0.139762	0.938008	-0.854415	0.006469	0.0198026	0.741738
104086	Cyp27a1	-0.598837	0.035555	0.139762	0.518806	0.641854	0.021484	1.51072	0.005341
12491	Cd36	-0.398776	0.002782	0.139762	0.463141	0.215111	0.033439	0.806476	0.000434
243816	Gp6	-0.350657	0.533813	0.139762	0.405694	-0.722706	0.024954	-0.854415	0.368613
56484	Foxo3	-0.122218	0.230768	0.139762	0.019527	0.398776	0.070079	0.797507	0.002292
18604	Pdk2	-0.10436	0.579281	0.139762	0.865823	0.371564	0.089968	0.693147	0.003377
20868	Stk10	-0.0953102	0.157637	0.139762	0.128906	0.565314	0.002646	0.774727	0.000158
16160	Il12b	-0.0953102	0.961073	0.139762	0.795135	-0.996949	0.031547	-1.31372	0.051077
58523	Elp2	-0.0392207	0.530749	0.139762	0.182849	0.405465	0.211008	0.625938	0.006188
53314	Batf	-0.0295588	0.228884	0.139762	0.953072	-0.631272	0.039188	-0.41871	0.056908
79059	Nme3	0.00995033	0.712833	0.139762	0.133351	0.457425	0.055377	0.86289	0.009413
242474	Tmem245	0.0392207	0.901982	0.139762	0.107602	0.615186	0.091087	0.891998	0.012214
20905	Sts	0.0953102	0.89563	0.139762	0.133094	0.559616	0.007196	0.703098	0.012186
625321	Trim30e-ps1	0.14842	0.447986	0.139762	0.925276	-0.652325	0.01821	-0.631272	0.046585
100502814	Gm13150	0.587787	0.003225	0.139762	0.354662	-0.41871	0.016679	-0.774727	0.045993
75430	Anapc15	-0.506818	0.173255	0.14842	0.780321	0.307485	0.098331	0.698135	0.019554
20363	Sepp1	-0.131028	0.062945	0.14842	0.463193	0.350657	0.143386	0.746688	0.007645
16634	Klra3	-0.0861777	0.704304	0.14842	0.985512	-0.703098	0.018105	-0.139762	0.181718
74645	Fam46c	0.0295588	0.442894	0.14842	0.88555	-0.672944	0.322896	-0.741937	0.005336
65962	Slc9a3r2	0.0392207	0.894947	0.14842	0.085876	0.530628	0.002585	0.806476	0.029168
208820	Triqk	0.139762	0.045049	0.14842	0.972819	0.662688	0.004092	0.431782	0.086913
16765	Stmn1	0.364643	0.471261	0.14842	0.212738	1.24415	0.127404	0.95935	0.018062
208650	Cblb	0.371564	0.011343	0.14842	0.057479	-0.470004	0.003374	-0.631272	0.000694
114128	Laptm4b	0.850151	0.024546	0.14842	0.207351	0.65752	0.167105	0.262364	0.796985
70355	Gprc5c	-0.500775	0.060843	0.157004	0.793693	0.65752	0.090514	1.39624	0.001021
65255	Asb4	-0.262364	0.293134	0.157004	0.498702	0.41871	0.012995	0.760806	0.024962
16819	Lcn2	-0.239017	0.201213	0.157004	0.825677	-2.02155	0.000563	-1.54543	0.013111
12494	Cd38	-0.215111	0.155753	0.157004	0.604157	-3.13201	0.000113	-3.35933	0.003288
19222	Ptgir	-0.207014	0.017057	0.157004	0.145517	0.173953	0.844466	0.65752	0.006765
216198	Tcp11l2	-0.113329	0.837057	0.157004	0.175301	0.438255	0.054732	0.688135	0.001396
51793	Ddah2	-0.0861777	0.363761	0.157004	0.080779	0.285179	0.169181	0.609766	0.034168
235043	Tmem205	0.0198026	0.695574	0.157004	0.97284	0.41871	0.044748	0.631272	0.005586
380967	Tmem106c	0.165514	0.997045	0.157004	0.214103	0.779325	0.097663	0.802002	0.001753
320557	Fam169a	-0.636577	0.024075	0.165514	0.303895	-0.371564	0.02438	0.398776	0.196159
235330	Ttc12	-0.29267	0.191302	0.165514	0.094506	0.173953	0.770799	0.636577	0.032883
227671	Gbgt1	-0.0861777	0.63031	0.165514	0.81001	-0.802002	0.022749	-0.476234	0.136326
17188	Maz	-0.0582689	0.74174	0.165514	0.082916	0.364643	0.010247	0.693147	0.007771
268420	Alkbh5	0.0953102	0.974467	0.165514	0.176314	-0.732368	0.005204	-0.451076	0.033919
20527	Slc2a3	0.10436	0.715072	0.165514	0.659789	-0.802002	0.019823	-0.904218	0.097218
12236	Bub1b	0.963174	0.022406	0.165514	0.149549	0.530628	0.520812	-0.0676586	0.88087
69032	Lyzl4	-0.647103	0.021578	0.173953	0.185069	0.770108	0.007133	1.36098	0.000909
320119	Rps6kc1	-0.29267	0.11425	0.173953	0.265996	0.19062	0.413745	0.815365	0.00404
23921	Sh2b2	-0.285179	0.074067	0.173953	0.099342	-1.06126	0.000957	-0.71784	0.159179
108735	Sft2d2	-0.262364	0.267154	0.173953	0.122065	0.173953	0.259999	0.662688	0.000205
232975	Atp1a3	-0.0953102	0.250608	0.173953	0.131342	0.703098	0.011795	1.07158	0.001149
53333	Tomm40	-0.0861777	0.245384	0.173953	0.032145	0.215111	0.29346	0.667829	0.003687
26357	Abcg2	-0.00995033	0.431703	0.173953	0.167675	0.565314	0.101678	0.647103	0.037342
320664	Cass4	-0.912283	0.004822	0.182322	0.850069	-0.854415	0.087147	0.131028	0.32227
108686	Ccdc88a	-0.357674	0.105822	0.182322	0.281284	0.231112	0.428575	0.708036	9.9e-05
28240	Trpm2	-0.307485	0.152443	0.182322	0.829897	-0.604316	0.048607	-0.0487902	0.507104
258841	Olfr1107	-0.24686	0.204457	0.182322	0.569502	-0.24686	0.302099	0.625938	0.040967
71706	Slc46a3	-0.173953	0.211145	0.182322	0.546119	0.727549	0.034807	1.18173	0.001364
12606	Cebpa	-0.165514	0.064552	0.182322	0.238048	0.678033	0.018191	1.2499	0.002288
233016	Blvrb	-0.122218	0.744908	0.182322	0.049024	0.385262	0.08149	0.631272	0.000446
246738	Dnajc28	-0.0861777	0.958157	0.182322	0.15947	0.270027	0.066562	0.727549	0.004858
68539	Tmem109	-0.0487902	0.814922	0.182322	0.060713	0.500775	0.12175	0.620576	0.01423
56221	Ccl24	-1.25562	0.056348	0.19062	0.156053	0.157004	0.591097	1.02245	0.039934
623459	Faiml	-0.470004	0.174266	0.19062	0.42214	-0.231112	0.883917	0.641854	0.025694
381694	B3glct	-0.438255	0.028111	0.19062	0.30541	0.457425	0.079711	1.22671	0.001611
20530	Slc31a2	-0.405465	0.358844	0.19062	0.47864	-0.850151	0.040119	-0.231112	0.027946
319901	Dsel	-0.239017	0.186701	0.19062	0.426855		0.645923	0.604316	0.021934
214597	Sidt2	-0.198851	0.144511	0.19062	0.307052	0.0676587	0.662215	0.609766	0.034794
69656	Pir	-0.113329	0.385646	0.19062	0.301206	0.378436	0.0234	0.641854	0.000325
74552	Nipal3	-0.0392207	0.71824	0.19062	0.068165	0.357674	0.410859	0.604316	0.00169
75345	Slamf7	0.398776	0.054372	0.19062	0.15636	-0.559616	0.002153	-0.722706	0.009408
114644	Slc13a3	-0.548121	0.032533	0.198851	0.240311	0.0295588	0.675306	0.604316	0.021941
93834	Peli2	-0.173953	0.038112	0.198851	0.025444	0.457425	0.005529	0.828552	0.002114
70209	Tmem143	-0.165514	0.48256	0.198851	0.706511	0.270027	0.17896	0.727549	0.00689
12846	Comt	-0.122218	0.19177	0.198851	0.751819	0.322084	0.014475	0.631272	0.012042
56551	Txn2	-0.10436	0.88921	0.198851	0.171544	0.350657	0.332668	0.662688	0.013177
56744	Pf4	-0.924259	0.047684	0.207014	0.520295	-1.56862	0.00978	-0.908259	0.090176
14166	Fgf11	-0.708036	0.009603	0.207014	0.953295	0.139762	0.283126	1.16938	0.001719
241197	Serpinb10	-0.41871	0.421169	0.207014	0.869428	-2.19054	0.000268	-1.37624	0.003988
100861971	Gm21364	-0.322083	0.193332	0.207014	0.513774	-0.24686	0.22707	0.647103	0.046649
12499	Entpd5	-0.207014	0.666402	0.207014	0.130204	0.262364	0.605582	0.81978	0.012871
216156	Wdr18	-0.14842	0.60359	0.207014	0.478154	0.451076	0.198153	1.00063	0.005304
15926	Idh1	-0.14842	0.249149	0.207014	0.032451	0.500775	0.00299	0.760806	0.004601
56453	Mbtps1	-0.113329	0.702636	0.207014	0.000668	0.239017	0.1591	0.631272	0.01331
26411	Map4k1	-0.0861777	0.946124	0.207014	0.202861	0.463734	0.051682	0.751416	0.004267
108155	Ogt	-0.0676586	0.259092	0.207014	0.020956	0.470004	0.015233	0.828552	0.000351
16553	Kif13a	0.0861777	0.915025	0.207014	0.089214	0.518794	0.045854	0.688135	0.004083
433804	Gm13154	0.357674	0.051418	0.207014	0.200214	-0.451076	0.258008	-0.693147	0.048141
236312	Pyhin1	0.850151	0.063962	0.207014	0.021895	-1.31103	0.013838	-1.86408	0.000316
20310	Cxcl2	-0.678034	0.25014	0.215111	0.763945	-1.84845	0.022268	-1.47018	0.03631
258775	Olfr196	-0.262364	0.37752	0.215111	0.503922	-0.215111	0.770871	0.662688	0.046808
70427	Mier2	-0.157004	0.418937	0.215111	0.384482	0.378436	0.131391	0.955511	0.009804
14201	Fhl3	-0.0861777	0.243095	0.215111	0.067586	0.451076	0.429591	0.722706	0.002295
213391	Rassf4	-0.0676586	0.212316	0.215111	0.067177	0.350657	0.041893	0.641854	0.001808
74931	4930481A15Rik	0.198851	0.347754	0.215111	0.406418	0.494696	0.028454	0.672944	0.012102
17769	Mthfr	0.553885	0.021647	0.215111	0.157427	-0.727549	0.003635	-0.916291	0.004157
12628	Cfh	-0.81978	0.10745	0.223144	0.125661	1.075	0.01303	2.03471	0.002916
224829	Trerf1	-0.239017	0.127303	0.223144	0.798208	0.536493	0.019023	1.12168	0.001129
17179	Matk	-0.231112	0.079783	0.223144	0.140128	0.542324	0.001694	0.871293	0.00898
18008	Nes	0.19062	0.388402	0.223144	0.217042	1.21491	0.002003	1.18173	0.001715
14198	Fhit	0.636577	0.022203	0.223144	0.911269	1.2613	0.001307	0.928219	0.016782
72503	2610507B11Rik	-0.182322	0.118538	0.231112	0.120243	0.0953102	0.684506	0.604316	0.00711
75785	Klhl24	-0.0487902	0.674687	0.231112	0.031704	0.364643	0.002582	0.615186	0.005931
231805	Pilra	-0.00995033	0.988795	0.231112	0.326571	-0.641854	0.006711	-0.647103	0.147735
208440	Dip2c	0.00995033	0.602641	0.231112	0.122267	0.683097	0.022306	0.703098	0.004393
70227	Zfp619	0.625938	0.007738	0.231112	0.347663	-0.0295588	0.732596	-0.463734	0.059334
240327	Gm4951	0.896088	0.071983	0.231112	0.497994	-1.54543	0.015857	-2.68853	0.002256
14275	Folr1	-0.076961	0.831539	0.239017	0.148867	0.392042	0.599216	0.797507	0.046131
77582	Mboat7	-0.0198026	0.982217	0.239017	0.322383	0.285179	0.179578	0.615186	0.014402
320292	Rasgef1b	0.239017	0.021768	0.239017	0.620268	-0.746688	0.006663	-0.912283	0.011808
102638775	Gm21836	0.672944	0.10046	0.239017	0.783432	0.00995033	0.594565	-0.943906	0.030765
217169	Tns4	-0.329304	0.262553	0.24686	0.268898	0.300105	0.364498	1.04732	0.011288
14457	Gas7	-0.314811	0.069488	0.24686	0.175241	0.131028	0.545239	0.662688	0.017924
54199	Ccrl2	-0.207014	0.577088	0.24686	0.92887	-1.80993	0.003149	-1.27257	0.002638
58521	Eid1	-0.207014	0.248874	0.24686	0.12452	0.371564	0.062196	0.815365	0.034545
228662	Btbd3	-0.10436	0.437077	0.24686	0.160666	0.0676587	0.710601	0.604316	0.00389
108147	Atic	-0.0953102	0.108018	0.24686	0.015415	0.815365	0.000464	1.09192	0.000122
20660	Sorl1	-0.0295588	0.523401	0.24686	0.461619	-0.815365	0.00998	-0.708036	0.013002
63959	Slc29a1	0.198851	0.448138	0.24686	0.050958	0.500775	0.048796	0.732368	0.014383
12876	Cpe	0.760806	0.037571	0.24686	0.132627	0.48858	0.026144	-0.0392207	0.338612
241303	Fam78a	-0.182322	0.260425	0.254642	0.051186	0.122218	0.466565	0.625938	0.00456
16970	Lrmp	-0.139762	0.32604	0.254642	0.424244	0.285179	0.073911	0.604316	0.004072
67015	Ccdc91	-0.0198026	0.756421	0.254642	0.004849	0.270027	0.320914	0.615186	0.001005
382056	Crtc1	0.139762	0.470507	0.254642	0.078294	0.392042	0.015149	0.703098	0.002244
100039054	Mup12	0.29267	0.799153	0.254642	0.309466	0.173953	0.461527	0.636577	0.013652
320782	Tmem154	0.00995033	0.653583	0.262364	0.019987	-0.652325	0.002301	-0.41871	0.039628
71974	Prmt3	0.536493	0.006137	0.262364	0.247896	0.662688	0.003998	0.476234	0.13935
234577	Cpne2	-0.14842	0.636454	0.270027	0.062298	-0.636577	0.021456	-0.223144	0.089845
18313	Olfr16	-0.00995033	0.437102	0.270027	0.274315	-0.451076	0.3782	-0.615186	0.034993
353211	Prune2	-0.565314	0.031831	0.277632	0.134201	0.336472	0.409177	1.08856	0.001312
20698	Sphk1	-0.371564	0.061512	0.277632	0.13634	-0.631272	0.020177	0.122218	0.309656
20768	Sephs2	-0.19062	0.740109	0.277632	0.048379	0.24686	0.269177	0.667829	0.014113
54609	Ubqln2	-0.0198026	0.929474	0.277632	0.03728	0.438255	0.056346	0.756122	0.002844
218460	Wdr41	0.10436	0.673487	0.277632	0.035791	0.41211	0.554071	0.672944	0.005551
11497	Adam3	0.871293	0.001998	0.277632	0.38834	0.405465	0.124564	-0.652325	0.067819
99633	Adgrl2	-0.506818	0.007208	0.285179	0.121759	0.672944	0.105317	1.45161	0.000634
56464	Ctsf	-0.392042	0.486683	0.285179	0.14755	0.329304	0.119238	1.10194	0.017977
94219	Cnnm2	-0.364643	0.178667	0.285179	0.034233	0.307485	0.158541	0.802002	0.015835
73988	4930438A08Rik	-0.307485	0.091966	0.285179	0.113898	-0.688135	0.021685	-0.0582689	0.409208
20514	Slc1a5	-0.231112	0.141583	0.285179	0.139105	0.307485	0.333265	0.86289	0.004801
230673	Ipo13	-0.215111	0.17113	0.285179	0.007458	0.378436	0.075973	0.970779	0.001581
654824	Ankrd37	-0.182322	0.833468	0.285179	0.940345	0.350657	0.229423	0.732368	0.035259
208076	Pknox2	-0.139762	0.917751	0.285179	0.031119	-0.615186	0.038374	-0.506818	0.129856
52004	Cdk2ap2	-0.113329	0.353046	0.285179	0.184716	0.34359	0.044493	0.947789	0.00509
216011	Lrrc20	-0.0953102	0.147501	0.285179	0.098722	0.451076	0.130379	0.900161	0.002484
223776	Selo	-0.076961	0.47693	0.285179	0.076381	0.270027	0.142043	0.620576	0.002338
239827	Pigz	-0.0295588	0.384027	0.285179	0.073569	0.307485	0.506843	0.647103	0.037384
66871	Cpne8	0.0582689	0.844298	0.285179	0.097655	0.357674	0.810106	0.737164	0.020163
16592	Fabp5	0.65752	0.018471	0.285179	0.08529	-0.444686	0.021017	-0.620576	0.030709
621580	Gm13308		0.902057	0.285179	0.098056	0.307485	0.053051	0.708036	0.00747
11504	Adamts1	-0.582216	0.177521	0.29267	0.140857	0.165514	0.745009	0.806476	0.032728
107771	Bmyc	-0.548121	0.118065	0.29267	0.222524	0.270027	0.070309	1.06815	0.00358
12070	Ngfrap1	-0.329304	0.013532	0.29267	0.119772	0.0953102	0.622705	0.788457	0.000628
231125	Zfyve28	-0.198851	0.251895	0.29267	0.288135	0.896088	0.042535	1.59127	0.000821
54672	Adgrg3	-0.19062	0.503395	0.29267	0.994707	-1.00796	0.015559	-0.438255	0.041131
226970	Arhgef4	-0.139762	0.927619	0.29267	0.040976	0.371564	0.010976	0.667829	0.00537
72960	Top1mt	-0.139762	0.634657	0.29267	0.186808	-0.00995033	0.716427	0.609766	0.002854
11428	Aco1	0.0295588	0.642367	0.29267	0.045267	0.14842	0.244834	0.636577	0.003631
107227	Macrod1	-0.231112	0.150445	0.300105	0.060311	0.076961	0.180626	0.609766	0.00051
21391	Tbxas1	-0.19062	0.066059	0.300105	0.172718	0.34359	0.133654	0.81093	0.003921
110796	Tshz1	-0.157004	0.091412	0.300105	0.031607	0.708036	0.000776	1.23256	0.001209
227723	Prrc2b	-0.131028	0.293341	0.300105	0.06614	0.139762	0.5262	0.65752	0.000383
73341	Arhgef6	-0.113329	0.44228	0.300105	0.223032	0.494696	0.152741	0.951658	0.012936
17532	Mras	-0.10436	0.376881	0.300105	0.101246	1.40118	0.000382	1.81808	0.000329
236790	Ddx26b	0.0295588	0.787003	0.300105	0.042251	0.405465	0.004109	0.65752	0.033055
71923	Borcs6	0.0676586	0.712107	0.300105	0.162044	0.364643	0.255585	0.943906	0.023902
20933	Med22	0.122218	0.705835	0.300105	0.14862	0.431782	0.221084	0.858662	0.000586
74039	Nfam1	0.139762	0.329017	0.300105	0.016425	0.524729	0.048771	0.688135	0.007001
23825	Banf1		0.633935	0.300105	0.049152	0.371564	0.015148	0.722706	0.001272
17122	Mxd4	-0.438255	0.071257	0.307485	0.113981	0.672944	0.025832	1.59127	0.002281
60595	Actn4	-0.157004	0.705525	0.307485	0.028021	0.076961	0.527984	0.636577	0.00755
215113	Slc43a2	-0.0953102	0.221423	0.307485	0.083589	0.29267	0.312143	0.741937	0.001882
68401	G6pc3	0.00995033	0.548898	0.307485	0.049755	0.41211	0.752917	0.604316	0.004877
67916	Plpp3	0.139762	0.944522	0.307485	0.032437	-0.647103	0.018462	-0.24686	0.495266
218311	Zfp455	0.182322	0.17817	0.307485	0.057814	-0.48858	0.007718	-0.683097	0.015485
19731	Rgl1	0.198851	0.69386	0.307485	0.043321	-1.61144	0.000444	-1.23547	0.028292
20452	St8sia4		0.498168	0.307485	0.017938	0.512824	0.116621	0.845868	0.00122
23971	Papss1	-0.076961	0.393219	0.314811	0.043667	0.29267	0.256948	0.615186	0.027871
239393	Lrp12	0.076961	0.470237	0.314811	0.043456	-1.12168	0.000631	-0.947789	0.001543
230721	Pabpc4	0.277632	0.02049	0.314811	0.009529	0.615186	0.001517	0.698135	0.002215
17395	Mmp9	-0.598837	0.236426	0.322083	0.600209	-1.16315	0.042867	-0.364643	0.214679
20656	Sod2	-0.19062	0.182626	0.322083	0.502721	-0.698135	0.045531	-0.392042	0.244244
16848	Lfng	-0.182322	0.132477	0.322083	0.050353	0.207014	0.584416	0.924259	0.033871
192678	Rassf3	-0.0676586	0.636724	0.322083	0.081732	0.336472	0.039389	0.708036	0.007227
72324	Plxdc1	0.10436	0.750545	0.322083	0.038896	0.647103	0.029339	0.828552	0.006365
20655	Sod1	0.157004	0.25588	0.322083	0.000863	0.41211	0.003993	0.693147	0.000422
21664	Phlda1	-0.262364	0.161606	0.329304	0.589599	0.0392207	0.28106	0.760806	0.03086
77097	Tanc2	-0.182322	0.198569	0.329304	0.230791	0.277632	0.114489	0.900161	0.004786
12490	Cd34	-0.131028	0.41559	0.329304	0.627569	-0.620576	0.032322	-0.322083	0.139495
11669	Aldh2	-0.0861777	0.595809	0.329304	0.05258	0.307485	0.354477	0.746688	0.002586
217353	Tmc6	-0.0582689	0.687309	0.329304	0.026488	0.431782	0.023506	0.662688	0.00577
71665	Fuca1	-0.0198026	0.82395	0.329304	0.024424	0.329304	0.151924	0.751416	0.001122
56792	Stap1	-0.00995033	0.188556	0.329304	0.119994	0.451076	0.022481	0.850151	0.00087
23845	Clec5a	0.113329	0.514767	0.329304	0.171386	-1.00063	0.003923	-0.936093	0.010339
17076	Ly75	0.122218	0.385853	0.329304	0.719609	-1.04028	0.009747	-0.887891	0.018589
66483	Rpl36al	0.262364	0.071728	0.329304	0.119547	0.470004	0.01973	0.636577	0.008913
50783	Lsm4	0.604316	0.010474	0.329304	0.055383	0.431782	0.072008	0.0392207	0.280046
16998	Ltbp3	-0.29267	0.029438	0.336472	0.02826	0.802002	7.6e-05	1.27536	0.000991
76267	Fads1	-0.139762	0.327382	0.336472	0.068965	0.636577	0.212771	0.97456	0.005207
225791	Zadh2	-0.131028	0.436069	0.336472	0.222304	0.524729	0.008088	0.978326	8.7e-05
76483	Lmf1	-0.0392207	0.96972	0.336472	0.042189	0.14842	0.705127	0.698135	0.004272
214575	Tdrd5	-0.00995033	0.69567	0.336472	0.040664	0.14842	0.572156	0.625938	0.004697
13478	Dpagt1	0.0676586	0.472434	0.336472	0.060162	0.518794	0.352495	0.824175	0.003079
20810	Srm	0.10436	0.438309	0.336472	0.047396	0.570979	0.007183	0.662688	0.003531
104776	Aldh6a1	0.139762	0.523546	0.336472	0.080753	0.604316	0.032395	0.924259	0.014542
212167	Gsap	0.139762	0.74189	0.336472	0.285417	-0.698135	0.02158	-0.336472	0.416076
11303	Abca1	-0.48858	0.021094	0.34359	0.461174	-0.139762	0.942741	0.683097	0.00985
27973	Vkorc1	-0.173953	0.199223	0.34359	0.034205	0.548121	0.067063	0.928219	0.006777
100043101	Vmn1r168	-0.165514	0.022469	0.34359	0.133123	-0.732368	0.002254	-0.553885	0.179682
97998	Deptor	-0.139762	0.160035	0.34359	0.308443	0.783902	0.053656	1.47247	0.015837
67855	Asprv1	0.00995033	0.854288	0.34359	0.503842	-0.741937	0.008202	-0.378436	0.001967
105148	Iars	0.0295588	0.484647	0.34359	0.053372	0.364643	0.004626	0.625938	0.006609
20856	Stc2	0.14842	0.110396	0.34359	0.652257	-0.815365	0.071581	-1.15057	0.00953
56752	Aldh9a1	0.329304	0.20345	0.34359	0.070292	0.732368	0.02072	0.722706	0.018922
212281	Zfp729a	0.86289	0.000425	0.34359	0.047061	0.165514	0.263653	-0.587787	0.134905
227697	Dolk	-0.139762	0.204407	0.350657	0.040152	0.239017	0.061579	0.641854	0.010525
69399	1700025G04Rik	-0.139762	0.351463	0.350657	0.075579	0.518794	0.021365	0.940007	0.009491
13194	Ddb1	-0.0295588	0.901034	0.350657	0.014585	0.425268	0.143321	0.683097	8.5e-05
171285	Havcr2	0.322083	0.230866	0.350657	0.34163	-0.936093	0.015174	-0.985817	0.023883
433801	Gm13212	0.41211	0.081445	0.350657	0.001825	-0.636577	0.018861	-0.641854	0.000321
242425	Gabbr2	-0.559616	0.131915	0.357674	0.028216	0.314811	0.07124	1.37118	2.3e-05
14733	Gpc1	-0.512824	0.001529	0.357674	0.003532	0.131028	0.782383	1.02604	5.7e-05
67865	Rgs10	-0.157004	0.554437	0.357674	0.02506	0.425268	0.14731	0.989541	0.001847
22151	Tubb2a	-0.0198026	0.952341	0.357674	0.009188	0.371564	0.06893	0.774727	0.00061
217304	Cd300lb	0.0392207	0.823476	0.357674	0.016485	0.604316	0.030426	0.908259	0.000165
57170	Dolpp1	0.0392207	0.964512	0.357674	0.010997	0.536493	0.088132	0.841567	7.9e-05
11856	Arhgap6	0.0861777	0.999352	0.357674	0.053187	0.667829	0.006725	1.02245	0.005209
12322	Camk2a	0.157004	0.948714	0.357674	0.209858	0.405465	0.138449	0.708036	0.027218
286940	Flnb	0.19062	0.11848	0.357674	0.032421	0.746688	0.02392	0.722706	0.005582
16613	Klk1b11	0.444686	0.248277	0.357674	0.871993	-0.518794	0.742132	-0.667829	0.000669
109648	Npy	0.815365	0.022824	0.357674	0.363246	-0.698135	0.001199	-1.34286	0.057479
258386	Olfr1058	-0.378436	0.214295	0.364643	0.06744	-0.0861777	0.790468	0.81978	0.04571
30948	Bin1	-0.314811	0.126891	0.364643	0.133009	0.139762	0.274564	0.693147	0.008808
13823	Epb41l3	-0.182322	0.146427	0.364643	0.008875	-0.157004	0.034324	0.662688	0.009334
239559	A4galt	-0.139762	0.397737	0.364643	0.418352	-0.916291	0.043489	-0.239017	0.530039
224697	Adamts10	-0.0676586	0.695074	0.364643	0.030812	0.34359	0.080387	0.806476	0.017324
12908	Crat	0.173953	0.671781	0.364643	0.035026	0.463734	0.04326	0.609766	0.008292
13860	Eps8	0.198851	0.808208	0.364643	0.646579	-0.71784	0.041085	-0.625938	0.019174
26874	Abcd2	0.215111	0.583405	0.364643	0.025318	0.982078	0.037591	1.22083	0.000314
74446	Slc9b1	0.548121	0.004753	0.364643	0.501463	-0.223143	0.388196	-0.667829	0.043319
105670	Rcbtb2	-0.378436	0.100198	0.371564	0.043848	-0.00995033	0.993104	0.891998	0.043657
17295	Met	-0.357674	0.150451	0.371564	0.387106	-1.27536	0.003305	-0.631272	0.055489
171167	Fut10	-0.270027	0.099369	0.371564	0.061683	0.182322	0.131445	1.08181	0.002175
72844	Kctd17	-0.239017	0.172424	0.371564	0.091348	-0.631272	0.032448	0.0392207	0.574203
16974	Lrp6	-0.207014	0.023674	0.371564	0.535405	0.0676587	0.227021	0.678034	0.008314
76491	Abhd14b	-0.14842	0.241353	0.371564	0.089316	0.19062	0.521399	0.737164	0.001164
56795	Arl10	-0.0953102	0.467648	0.371564	0.024467	0.438255	0.072661	0.896088	0.003479
11787	Apbb2	-0.076961	0.764489	0.371564	0.032597	0.10436	0.457871	0.604316	0.029302
59028	Rcl1	0.0198026	0.85049	0.371564	0.056657	0.392042	0.016996	0.693147	0.015509
66942	Ddx18	0.0487902	0.727304	0.371564	0.055743	0.131028	0.47057	0.652325	0.000454
66648	Tpgs2	0.0676586	0.929085	0.371564	0.034243	0.41871	0.059067	0.737164	0.004829
16589	Uhmk1	0.0953102	0.757431	0.371564	0.001774	0.231112	0.606941	0.615186	0.001001
192187	Stab1	-0.457425	0.031897	0.378436	0.034412	0.512824	0.060292	1.20896	0.000596
217151	Arl5c	-0.277632	0.193763	0.378436	0.207338	-0.727549	0.049797	0.10436	0.786024
73379	Dcbld2	-0.122218	0.492136	0.378436	0.151643	0.207014	0.116989	0.904218	0.010769
232187	Smyd5	-0.076961	0.798447	0.378436	0.009246	0.357674	0.010512	0.879627	0.000282
22129	Ttc3	0.00995033	0.35684	0.378436	0.181372	0.593327	0.012393	0.858662	0.016495
106707	Rpusd1	0.0676586	0.987115	0.378436	0.173096	0.48858	0.464353	0.760806	0.006981
208647	Creb3l2	0.254642	0.217843	0.378436	0.073318	0.463734	0.101332	0.746688	0.003189
57442	Kcne3	0.285179	0.06486	0.378436	0.198997	1.00796	0.004865	0.802002	0.001977
22041	Trf	-0.678034	0.006063	0.385262	0.875535	0.559616	0.0523	1.68269	0.004145
57752	Tacc2	-0.438255	0.002564	0.385262	0.063982	1.02962	0.000448	1.70838	0.000597
216543	Cep68	-0.314811	0.310828	0.385262	0.269035	0.131028	0.109191	0.8671	0.00243
333639	Mamld1	-0.307485	0.019434	0.385262	0.125902	0.604316	0.002332	1.18173	0.007525
64540	Tspan4	-0.270027	0.290031	0.385262	0.117433	0.14842	0.296926	0.770108	0.004558
63953	Dusp10	-0.14842	0.986553	0.385262	0.188213	-0.783902	0.036256	-0.207014	0.232973
329165	Abi2	-0.0953102	0.362136	0.385262	0.121048	0.698135	0.017871	1.17248	0.006493
233571	P2ry6	-0.0487902	0.414277	0.385262	0.02384	0.41211	0.119013	0.71784	0.015301
231147	Sh3tc1	-0.0487902	0.80871	0.385262	0.003582	0.500775	0.003865	1.04028	7.7e-05
228607	Mavs	-0.0198026	0.475046	0.385262	0.120529	0.254642	0.697974	0.727549	0.011031
71435	Arhgap21	0.00995033	0.775036	0.385262	0.000171	0.215111	0.217938	0.615186	0.000176
235493	Fam214a	0.19062	0.309209	0.385262	0.181439	0.672944	0.033072	0.615186	0.049515
23890	Gpr34	-1.17248	0.034474	0.392042	0.873523	0.0676587	0.205496	1.39624	0.026977
20661	Sort1	-0.708036	0.000217	0.392042	0.000758	0.10436	0.707168	1.21194	2.2e-05
13733	Adgre1	-0.322083	0.036742	0.392042	0.008663	0.157004	0.081045	0.875469	0.00265
100042100	Gm3667	-0.262364	0.557313	0.392042	0.18353	-0.615186	0.037196	-0.307485	0.24105
53310	Dlg3	-0.182322	0.396515	0.392042	0.121674	0.122218	0.873378	0.916291	0.017687
110198	Akr7a5	-0.122218	0.374903	0.392042	0.021758	0.29267	0.523544	0.737164	0.032777
15505	Hsph1	-0.113329	0.977934	0.392042	0.075812	0.277632	0.125109	0.756122	0.0037
20441	St3gal3	0.0392207	0.794423	0.392042	0.039228	0.615186	0.002323	0.737164	0.007281
100039763	Gm2411	0.0861777	0.467677	0.392042	0.256557	0.0392207	0.40374	0.896088	0.034851
226255	Atrnl1	0.476234	0.102541	0.392042	0.08943	-0.524729	0.065287	-0.993252	0.006283
15107	Hadh	-0.198851	0.431621	0.398776	0.036921	0.506818	0.004194	0.8671	0.006029
14266	Aff2	-0.182322	0.651817	0.398776	0.021142	-0.647103	0.035757	-0.270027	0.467623
67951	Tubb6	-0.139762	0.273354	0.398776	0.103832	0.277632	0.261728	0.837248	0.004088
215257	Il1f9	-0.131028	0.677959	0.398776	0.341949	-1.71919	0.000708	-1.28093	0.031991
17966	Nbr1	-0.122218	0.365643	0.398776	0.017005	-0.0582689	0.99027	0.615186	0.033512
14245	Lpin1	-0.10436	0.22079	0.398776	0.177348	0.854415	0.03096	1.10194	0.009106
13138	Dag1	-0.0582689	0.689301	0.398776	0.016088	0.364643	0.086913	0.883768	0.001273
12489	Cd33	0.0392207	0.568668	0.398776	0.232077	-1.16002	0.058005	-0.947789	0.013459
27756	Lsm2	0.122218	0.993735	0.398776	0.139057	0.307485	0.180021	0.698135	0.001274
12977	Csf1	0.329304	0.343178	0.398776	0.461279	-1.4061	0.006841	-1.25562	0.010421
240354	Malt1	-0.482426	0.027192	0.405465	0.503829	-0.0953102	0.797651	0.672944	0.044207
24100	Tpra1	-0.10436	0.601003	0.405465	0.09056	0.0198026	0.993262	0.683097	0.009676
84113	Ptov1	0.00995033	0.792699	0.405465	0.032737	0.41871	0.012682	0.756122	0.000156
73690	Glipr1	0.0295588	0.304617	0.405465	0.001474	0.207014	0.051774	0.620576	0.000152
68235	Mturn	0.113329	0.413911	0.405465	0.072546	0.548121	0.003533	0.783902	0.006004
56524	Mpp6	0.182322	0.148495	0.405465	0.025007	0.405465	0.017583	0.647103	0.017158
20498	Slc12a4	-0.19062	0.145891	0.41211	0.04149	0.307485	0.425559	0.741937	0.001885
234353	Psd3	0.688135	0.012211	0.41211	0.107089	0.29267	0.179998	0.076961	0.731696
170625	Snx18	-0.157004	0.158554	0.41871	0.34644	-0.912283	0.014626	-0.207014	0.341198
20525	Slc2a1	-0.0487902	0.659967	0.41871	0.052485	-0.71784	0.001917	-0.0295588	0.901429
333433	Gpd1l	0.00995033	0.68115	0.41871	0.000843	0.357674	0.55418	0.770108	0.003365
69806	Slc39a11	0.207014	0.602788	0.41871	0.053434	0.371564	0.499189	0.604316	0.012123
21885	Tle1	0.431782	0.01422	0.41871	0.078761	0.722706	0.001843	0.530628	0.026993
207474	Kctd12b	-0.364643	0.084616	0.425268	0.015499	0.553885	0.024128	1.40118	0.00107
100019	Mdn1	-0.113329	0.487686	0.425268	0.000629	0.0392207	0.699847	0.641854	9.4e-05
71767	Tysnd1	-0.0953102	0.79699	0.425268	0.040476	0.0295588	0.719581	0.604316	0.035825
74148	Cluh	-0.0582689	0.591747	0.425268	0.006329	0.385262	0.055785	0.678034	0.000659
381810	Lpar5	-0.0198026	0.739793	0.425268	0.036815	0.392042	0.127113	1.01523	0.002538
319636	Fsd1l	0.0198026	0.898393	0.425268	0.118033	0.604316	0.107713	0.955511	0.000942
16518	Kcnj2	0.0295588	0.793	0.425268	0.080351	0.932164	0.080808	1.47018	0.005394
109689	Arrb1	0.0582689	0.190258	0.425268	0.001065	0.29267	0.001702	0.683097	0.001136
67732	Iah1	0.076961	0.91824	0.425268	0.034502	0.336472	0.097355	0.916291	0.007654
17159	Man2b1	-0.139762	0.244927	0.431782	0.017062	0.314811	0.054836	0.858662	0.004675
22059	Trp53	-0.0295588	0.434259	0.431782	0.04048	0.14842	0.670844	0.641854	0.021814
52065	Mfhas1	0.0295588	0.959542	0.431782	0.002023	0.122218	0.131317	0.604316	0.004329
109711	Actn1	0.076961	0.663404	0.431782	0.011621	0.357674	0.087314	0.797507	0.002172
100213	Rusc2	0.113329	0.108247	0.431782	0.000635	0.198851	0.018936	0.620576	0.012067
19072	Prep	0.113329	0.846246	0.431782	0.016323	0.48858	0.234977	0.727549	0.000292
11936	Fxyd2	-0.300105	0.264139	0.438255	0.15725	0.966984	0.687875	1.40118	0.005202
170758	Rac3	-0.14842	0.408529	0.438255	0.051456	0.0861777	0.358603	0.815365	0.0072
17436	Me1	0.48858	0.10462	0.438255	0.150736	0.71295	0.116635	0.779325	0.006545
77976	Nuak1	-0.385262	0.028772	0.444686	0.006065	0.336472	0.007965	1.34025	0.002037
30963	Hacd1	-0.0953102	0.886771	0.444686	0.007108	0.24686	0.089238	0.8671	0.031805
16889	Lipa	-0.0198026	0.86398	0.444686	0.000183	0.207014	0.012415	0.698135	0.000706
13849	Ephx1	-0.350657	0.091753	0.457425	0.039452	1.47705	0.006618	2.3155	0.001252
55991	Panx1	-0.24686	0.038959	0.457425	0.034947	0.951658	0.027208	1.49065	0.000328
243270	Hcar1	-0.198851	0.619529	0.457425	0.079535	-0.615186	0.029998	-0.198851	0.221566
214585	Spg11	0.609766	0.002401	0.457425	0.033316	-0.0582689	0.219907	-0.270027	0.210571
240328	F830016B08Rik	0.802002	0.000929	0.457425	0.295028	-0.693147	0.009903	-1.24415	0.008286
20509	Slc19a1	-0.19062	0.098406	0.463734	0.002118	0.19062	0.097828	0.765468	0.000947
12273	C5ar1	-0.139762	0.529033	0.463734	0.00141	0.122218	0.83603	0.703098	0.001728
71816	Rnf180	-0.0953102	0.611702	0.463734	0.068929	0.698135	0.00744	1.28647	0.021656
18484	Pam	0.0198026	0.546312	0.463734	0.005881	0.173953	0.933665	0.641854	0.020836
11804	Aplp2	0.0295588	0.449202	0.463734	0.088386	0.139762	0.078579	0.693147	0.004243
110208	Pgd	0.0953102	0.092027	0.463734	0.017897	0.756122	0.013899	1.19089	0.000853
69660	Tmbim1	0.10436	0.898774	0.463734	0.027078	0.444686	0.117582	0.81093	0.005224
22248	Unc119	0.131028	0.478501	0.463734	0.074383	0.41871	0.070734	0.924259	0.037607
74610	Abcb8	0.139762	0.484701	0.463734	0.006145	0.530628	0.138211	0.982078	0.000349
72157	Pgm2	0.182322	0.118711	0.463734	0.112005	-0.760806	0.008731	-0.476234	0.170487
26360	Angptl2	0.357674	0.034797	0.463734	0.05284	0.609766	0.139727	0.815365	0.027687
233046	Rasgrp4	0.631272	0.017142	0.463734	0.015895	-0.425268	0.102046	-0.494696	0.124161
66146	Tmem57		0.574499	0.463734	0.000651	0.239017	0.314152	0.896088	0.003123
11745	Anxa3	-0.371564	0.02886	0.470004	0.031561	0.207014	0.078113	1.15688	0.006865
16419	Itgb5	0.0295588	0.614038	0.470004	0.024945	0.165514	0.333219	0.788457	0.005472
170753	Zfp704	0.0198026	0.40277	0.476234	0.07895	0.173953	0.228688	0.703098	0.034954
217262	Abca9	-0.582216	0.050538	0.482426	0.038437	0.688135	0.052525	2.00013	0.002941
71602	Myo1e	-0.122218	0.370412	0.482426	0.006488	0.0295588	0.782219	0.693147	0.007584
230866	Emc1	0.00995033	0.873794	0.482426	0.00314	-0.00995033	0.799619	0.647103	0.019999
277010	Marveld1	0.0392207	0.748123	0.482426	0.013741	0.936093	0.021486	1.335	0.00093
665376	Vmn2r99	0.0487902	0.637344	0.482426	0.01813	0.076961	0.630446	0.609766	0.012504
66420	Polr2e	0.0953102	0.807574	0.482426	0.006294	0.553885	0.059706	0.970779	0.000305
14104	Fasn	0.19062	0.33983	0.482426	0.016915	0.737164	0.070849	0.824175	0.011792
17885	Myh8	0.71295	0.006687	0.482426	0.152097	0.139762	0.924579	-0.385262	0.554033
101809	Spred3	0.732368	0.003271	0.482426	0.006535	-0.223143	0.146618	-0.652325	0.055629
50931	Il27ra	-0.173953	0.89076	0.48858	0.031693	0.378436	0.201665	1.10526	0.005218
14187	Akr1b8	-0.131028	0.266836	0.48858	0.013162	0.512824	0.017973	1.18479	5.9e-05
268880	Xxylt1	0.652325	0.031236	0.48858	0.039259	0.512824	0.189083	0.300105	0.064983
384522	Vmn1r55	-0.350657	0.332926	0.494696	0.099258	-0.802002	0.005779	0.165514	0.99445
66515	Cul7	-0.139762	0.609788	0.494696	0.032799	0.198851	0.399821	0.797507	0.024216
75007	Fam63a	0.802002	0.00132	0.494696	0.006482	0.398776	0.002457	0.0582689	0.143846
83768	Dpp7	0.0953102	0.852259	0.500775	0.023347	0.277632	0.652287	0.779325	0.000388
68178	Cgnl1	0.207014	0.106874	0.500775	0.052237	0.29267	0.042961	0.71784	0.037593
225872	Npas4		0.945679	0.500775	0.127137	0.81093	0.006251	1.34547	0.00022
100434	Slc44a1	-0.198851	0.580796	0.506818	0.038222	-0.0953102	0.406786	0.652325	0.008671
214572	Prmt7	-0.0861777	0.463306	0.506818	0.050878	0.24686	0.30878	0.788457	0.003326
103963	Rpn1	0.00995033	0.846753	0.506818	0.001249	0.285179	0.518329	0.71784	0.006444
69574	Cmbl	0.0676586	0.709727	0.506818	0.001316	0.845868	0.01094	1.08181	0.001792
109672	Cyb5a	0.157004	0.074993	0.506818	0.04147	0.48858	0.028612	0.783902	0.002493
65079	Rtn4r	-0.215111	0.175225	0.512824	0.180541	-0.792992	0.007882	-0.00995033	0.949645
54725	Cadm1	-0.0676586	0.895673	0.512824	0.02359	0.741937	0.000156	1.44692	0.002012
227290	Aamp	0.0198026	0.539304	0.512824	0.014405	0.157004	0.281609	0.722706	0.002454
76650	Srxn1	0.00995033	0.514691	0.518794	0.020374	1.05082	0.065028	1.66013	6.2e-05
17219	Mcm6	0.693147	0.003158	0.518794	0.006296	0.457425	0.048843	0.207014	0.363243
11854	Rhod	0.0392207	0.679635	0.524729	0.069517	-0.751416	0.00373	-0.254642	0.749543
72190	2510009E07Rik	0.0582689	0.266868	0.524729	0.091314	0.482426	0.041092	1.075	0.00983
77951	Cyp20a1	0.239017	0.354411	0.524729	0.083952	0.398776	0.051561	0.604316	0.0405
74229	Paqr8	0.29267	0.146712	0.524729	0.015534	0.322084	0.019253	0.788457	0.00374
67425	Eps8l1	0.620576	0.028218	0.524729	0.022394	-0.0295588	0.920748	-0.223144	0.968106
27367	Rpl3	0.00995033	0.415162	0.530628	0.001816	0.314811	0.048099	0.815365	0.001342
17717	ND2	0.0198026	0.809142	0.530628	0.001307	0.182322	0.248006	0.760806	0.00701
71904	Paqr7	0.0198026	0.619735	0.530628	0.001513	0.553885	0.000331	1.10856	0.000456
11739	Slc25a4	0.0295588	0.368262	0.530628	0.050028	0.307485	0.021108	0.883768	0.04103
140481	Man2a2	-0.378436	0.024067	0.536493	0.004021	0.570979	0.004339	1.39872	0.001185
11655	Alas1	-0.270027	0.024726	0.536493	0.0253	0.0676587	0.864748	0.792993	0.00316
56224	Tspan5	-0.0676586	0.340028	0.536493	0.003966	0.300105	0.149148	1.03674	0.003671
67784	Plxnd1	0.0198026	0.438639	0.536493	0.000465	0.570979	5.1e-05	1.01885	0.000521
100042129	Gm3685	-0.530628	0.101177	0.542324	0.15231	-0.883768	0.028389	0.438255	0.067753
244332	Defb14	-0.476234	0.13889	0.542324	0.303264	-0.378436	0.438072	1.2499	0.02854
140742	Sesn1	-0.444686	0.108032	0.542324	0.099928	0.548121	0.004019	1.5433	0.004682
100041774	Gm10413	-0.215111	0.283955	0.542324	0.023977	-0.636577	0.046523	0.500775	0.202275
666765	Gm8279	-0.215111	0.283955	0.542324	0.023977	-0.636577	0.046523	0.500775	0.202275
433375	Creg1	-0.14842	0.282389	0.542324	0.001822	0.254642	0.121195	0.966984	0.000188
12585	Cdr2	-0.076961	0.417373	0.542324	0.010176	0.29267	0.630422	0.883768	0.002471
19376	Rab34	0.378436	0.039275	0.542324	0.02525	0.457425	0.023084	0.741937	0.003122
109154	Mlec	-0.0392207	0.613783	0.548121	0.003598	0.270027	0.330144	0.806476	0.000617
16411	Itgax	-0.609766	0.001501	0.553885	0.046539	0.463734	0.115586	1.54756	0.009821
207521	Dtx4	-0.00995033	0.80924	0.553885	0.000999	0.476234	0.005823	1.11186	0.002861
100201	Tmem64	0.113329	0.852908	0.553885	0.007761	0.683097	0.046025	0.95935	0.000584
216134	Pdxk	0.231112	0.011972	0.553885	0.002085	0.385262	0.057527	0.741937	0.001432
16010	Igfbp4	0.00995033	0.589092	0.559616	0.009344	1.46325	7.9e-05	2.07944	7e-05
105245	Txndc5		0.837365	0.559616	0.000561	0.0676587	0.538164	0.727549	0.010268
208618	Etl4	-0.652325	0.032981	0.565314	0.331226	0.0198026	0.752739	1.21788	0.005225
59126	Nek6	-0.431782	0.160175	0.565314	0.025521	0.0861777	0.460111	0.883768	0.01763
192654	Pla2g15	-0.392042	0.334819	0.565314	0.048146	-0.19062	0.890748	0.631272	0.001505
18670	Abcb4	-0.0392207	0.468751	0.565314	0.013509	0.609766	0.085524	1.18479	0.002199
194590	Reps2	-0.215111	0.044531	0.57098	0.036812	0.231112	0.154221	1.06815	0.010011
16480	Jup	-0.0198026	0.859263	0.57098	0.062773	0.81093	0.030977	1.58924	0.002931
381680	Nxpe5	0.512824	0.042618	0.57098	0.004284	-1.24415	0.007205	-1.40854	0.015765
13170	Dbp	0.636577	0.016648	0.57098	0.497	0.131028	0.299754	0.182322	0.928633
14936	Gys1	-0.10436	0.748255	0.576613	0.064069	-1.13462	0.004037	-0.277632	0.059517
57436	Gabarapl1	0.0198026	0.667205	0.576613	0.020346	0.500775	0.001918	1.09527	0.003849
20861	Stfa1	-0.336472	0.005055	0.582216	0.053357	-1.95586	4.9e-05	-0.900161	0.040301
236539	Phgdh	0.10436	0.191155	0.582216	0.027806	-0.678033	0.002005	-0.385262	0.048855
13731	Emp2	0.139762	0.615671	0.582216	0.11004	0.559616	0.1046	0.875469	0.034469
667273	Vmn1r115	0.277632	0.077615	0.582216	0.037858	-0.604316	0.042975	-0.41211	0.0897
28105	Trim36	-0.131028	0.447211	0.587787	0.043342	0.598836	0.035809	1.10856	0.001139
21928	Tnfaip2	-0.165514	0.295589	0.593327	0.00402	-0.0582689	0.69084	0.647103	0.00013
66889	Rnf128	0.00995033	0.372047	0.593327	0.001884	0.350657	0.168197	0.966984	0.000874
28126	Nop16	0.198851	0.031577	0.593327	0.012482	0.482426	0.007014	1.13783	0.001344
71780	Isyna1	0.215111	0.110264	0.593327	0.022819	0.615186	0.178825	0.932164	0.003117
100861753	Gm21188	-0.357674	0.068148	0.598837	0.051934	-0.076961	0.826014	0.662688	0.011316
241732	Tspyl3	-0.157004	0.171155	0.598837	0.006112	-0.0295588	0.414198	0.652325	0.031451
54138	Atxn10	0.122218	0.366764	0.598837	0.000285	0.322084	0.003688	0.662688	0.003662
231070	Insig1	-0.165514	0.93969	0.604316	0.054799	0.0953102	0.606778	0.703098	0.047966
234967	Slc36a4	0.131028	0.763226	0.604316	0.010755	0.198851	0.544135	0.783902	0.014681
30955	Pik3cg	0.300105	0.181781	0.604316	0.003126	0.322084	0.103761	0.615186	0.002066
17060	Blnk	0.329304	0.013924	0.604316	0.009074	0.270027	0.017974	0.641854	0.059967
18938	Ppp1r14b	0.438255	0.166901	0.604316	1.1e-05	0.398776	0.038803	0.582216	0.011761
110749	Chaf1b	0.896088	0.000896	0.604316	0.009381	0.307485	0.920751	0.00995033	0.795166
100041840	Gm10408	-0.239017	0.422897	0.609766	0.008628	-0.431782	0.053949	0.0392207	0.405723
13609	S1pr1	-0.139762	0.242878	0.609766	0.035003	0.587787	0.014012	1.53256	0.009269
22117	Tst	-0.10436	0.805631	0.609766	0.057699	-0.879627	0.033598	0.0295588	0.457119
11975	Atp6v0a1	-0.0198026	0.827837	0.609766	0.002254	0.207014	0.479952	0.916291	0.00386
665255	Vmn2r28	0.0582689	0.565574	0.609766	0.023923	-0.41871	0.269241	0.0295588	0.393834
217882	Cep170b	0.0861777	0.570475	0.609766	0.001178	-0.165514	0.134283	0.364643	0.087971
387131	Ssxb9	0.14842	0.277988	0.609766	0.025706	-0.0953102	0.658126	0.0198026	0.524454
22785	Slc30a4	0.19062	0.253229	0.609766	0.005347	0.0861777	0.960778	0.512824	0.043176
68312	Gstm7	0.24686	0.096699	0.609766	0.000633	-0.139762	0.213381	0.57098	0.003165
14873	Gsto1	0.329304	0.200969	0.609766	0.002508	0.536493	0.063144	0.916291	0.003113
64099	Parvg	0.34359	0.083916	0.609766	0.030351	-0.746688	0.027375	-0.307485	0.050342
11803	Aplp1	0.457425	0.052309	0.609766	0.004437	0.239017	0.564541	0.41211	0.183644
78832	Cacul1	0.672944	0.000187	0.609766	0.000114	-0.122218	0.046137	-0.14842	0.038339
23972	Papss2	-0.322083	0.18516	0.615186	0.117304	-1.20297	0.021869	-0.239017	0.102553
225908	Myrf	-0.173953	0.662569	0.615186	0.026727	-0.10436	0.63605	0.518794	0.071688
68027	Tmem178	-0.139762	0.707208	0.615186	0.030203	-0.582216	0.011464	-0.157004	0.498933
19024	Ppfibp2	0.076961	0.55471	0.615186	0.003672	0.476234	0.006941	0.97456	0.000872
269338	Vps39	0.19062	0.166092	0.615186	0.015278	-0.239017	0.299905	0.385262	0.136317
22371	Vwf	0.512824	0.057443	0.615186	0.036392	0.198851	0.433692	0.307485	0.040026
258276	Olfr960	0.00995033	0.851742	0.620576	0.02059	-0.357674	0.498893	0.405465	0.629101
12282	Hyou1	0.131028	0.441722	0.620576	0.000428	-0.076961	0.838685	0.322083	0.002057
226830	Smyd2	0.139762	0.304464	0.620576	0.000343	0.582216	0.002216	0.904218	0.004779
79565	Wbscr27	0.165514	0.851584	0.620576	4.2e-05	0.494696	0.010001	0.985817	0.000435
110391	Qdpr	0.19062	0.289734	0.620576	0.009461	0.548121	0.018161	0.908259	0.002747
70652	Tmem144	0.357674	0.112351	0.620576	0.025285	0.231112	0.348707	0.364643	0.026213
320924	Ccbe1	0.41871	0.001829	0.620576	0.027893	-0.0953102	0.074325	0.10436	0.647265
67103	Ptgr1	0.41871	0.001206	0.620576	0.002163	0.262364	0.034272	0.494696	0.027322
57914	Crlf2	0.425268	0.121391	0.620576	0.001577	0.0487902	0.710032	0.371564	0.007636
11770	Fabp4	0.530628	0.003107	0.620576	0.087704	-0.985817	0.012024	-1.17557	0.000715
72421	Ttc30b	0.598837	0.000949	0.620576	0.038419	-0.00995033	0.889725	-0.0295588	0.360588
17329	Cxcl9	-0.398776	0.043286	0.625938	0.592918	-1.06471	0.018798	-0.300105	0.336678
22287	Scgb1a1	-0.131028	0.738784	0.625938	0.070529	-0.139762	0.903466	1.09527	0.023117
226844	Mfsd7b	0.300105	0.092995	0.625938	0.000147	-0.34359	0.046546	0.076961	0.955137
66356	Knop1	0.392042	0.058506	0.625938	0.011659	-0.157004	0.445618	0.139762	0.893683
15893	Ica1	0.329304	0.284195	0.631272	0.037172	0.10436	0.628831	0.198851	0.095584
66153	Fbxo36	0.41871	0.041232	0.631272	0.016634	-0.00995033	0.943571	0.198851	0.417184
12408	Cbr1	0.425268	0.022622	0.631272	0.010886	-0.139762	0.25485	0.215111	0.153641
213956	Fam83f	0.451076	0.018844	0.631272	0.050116	0.398776	0.110741	0.71784	0.002328
98193	Dcaf8	0.548121	0.00083	0.631272	0.000698	0.14842	0.361015	0.215111	0.015366
11676	Aldoc	0.559616	0.011577	0.631272	0.043212	0.392042	0.164506	0.641854	0.044255
15277	Hk2	-0.076961	0.92108	0.636577	0.006335	-1.10856	0.001905	-0.19062	0.470669
23980	Pebp1	0.329304	0.012222	0.636577	0.019959	0.0582689	0.350747	0.277632	0.250259
23886	Gdf15	0.722706	0.129629	0.636577	0.041627	-0.165514	0.373116	-0.215111	0.844431
19896	Rpl10a	-0.0953102	0.639856	0.641854	0.010087	0.262364	0.056136	1.00796	0.0017
244238	Mrgpre	-0.0676586	0.774845	0.641854	0.00813	-0.470004	0.201302	0.182322	0.353716
66950	Tmem206	-0.0198026	0.458585	0.641854	0.015931	-0.254642	0.732477	0.307485	0.171697
21812	Tgfbr1	0.270027	0.034813	0.641854	0.037375	-0.00995033	0.335836	0.482426	0.005808
319190	Hist2h2be	0.71295	0.013671	0.641854	0.004766	0.0676587	0.659837	0.139762	0.47316
74102	Slc35a5	0.875469	0.00139	0.641854	0.001298	0.10436	0.422253	-0.113329	0.777066
72333	Palld	-0.113329	0.428405	0.647103	0.003452	0.65752	0.021591	1.41585	0.000818
66904	Pccb	0.122218	0.863233	0.647103	0.026896	0.457425	0.056452	0.841567	0.025664
70572	Ipo5	0.34359	0.137901	0.647103	0.003492	0.0487902	0.206677	0.512824	0.09555
319520	Dusp4	0.765468	0.050328	0.652325	0.007864	-0.198851	0.32334	-0.19062	0.936753
14629	Gclc	0.0198026	0.768379	0.662688	0.004183	0.444686	0.003259	1.21491	0.000177
241452	Dhrs9	0.0487902	0.605553	0.667829	0.013995	-0.270027	0.101618	0.336472	0.025376
15199	Hebp1	0.173953	0.387224	0.667829	0.014347	0.207014	0.199382	0.802002	0.1245
320487	Heatr5a	0.530628	0.022253	0.667829	0.00163	0.231112	0.373662	0.357674	0.019017
235293	Sc5d	0.139762	0.17069	0.672944	0.008361	0.157004	0.164173	0.71295	0.048809
14431	Gamt	0.165514	0.881935	0.672944	0.010695	0.398776	0.289596	0.947789	0.003681
73737	1110008P14Rik	0.207014	0.380985	0.672944	0.001595	0.41211	0.076553	0.765468	0.000381
71949	Cers5	0.329304	0.250568	0.672944	0.004647	0.451076	0.167195	0.845868	0.007928
109232	Sccpdh	0.431782	0.044648	0.672944	0.044765	-0.270027	0.225024	0.113329	0.963029
67416	Armcx2	0.604316	0.012245	0.672944	0.013297	-0.314811	0.173948	-0.157004	0.37314
20440	St6gal1	-0.438255	0.122259	0.683097	0.040988	0.576613	0.237511	1.71919	0.00566
74241	Chpf	0.329304	0.532631	0.683097	0.043242	-0.231112	0.447459	0.215111	0.358152
70508	Bbx	0.364643	0.011921	0.683097	0.001456	0.0861777	0.392517	0.34359	0.027563
14862	Gstm1	0.364643	0.102995	0.683097	0.000598	0.198851	0.047691	0.703098	0.024578
171272	Vmn1r219	0.371564	0.066023	0.683097	0.028973	-0.500775	0.074122	0.076961	0.700479
21346	Tagln2	0.41871	0.002947	0.683097	0.001427	0.139762	0.98312	0.425268	0.001087
11837	Rplp0	0.530628	0.011768	0.683097	0.041626	0.336472	0.104015	0.565314	0.008361
230099	Car9	0.770108	0.024923	0.683097	0.00684	0.0392207	0.795214	-0.29267	0.514148
69550	Bst2	1.41099	0.107653	0.683097	0.396047	-0.756122	0.014321	-0.982078	0.223
216144	Vmn2r81	0.0676586	0.877921	0.688135	0.015135	-0.371564	0.193973	0.165514	0.439501
69923	Agk	0.076961	0.529491	0.688135	0.025204	-0.113329	0.891038	0.182322	0.281945
20322	Sord	0.548121	0.002277	0.688135	0.001867	0.10436	0.173945	0.314811	0.068218
11853	Rhoc	0.576613	0.000177	0.688135	0.00149	0.378436	0.02331	0.500775	0.000103
21916	Tmod1	0.620576	0.048329	0.688135	0.023454	-0.239017	0.443654	-0.0582689	0.763506
212528	Trmt1	0.165514	0.175721	0.693147	0.002818	0.336472	0.09047	0.652325	0.012675
52668	Ifi27	-0.0582689	0.962841	0.698135	0.002056	1.12168	0.008702	1.69562	0.001219
70564	Fam213a	0.239017	0.28306	0.698135	0.002931	0.0198026	0.893027	0.451076	0.037371
14863	Gstm2	0.451076	0.053392	0.698135	0.001645	-0.270027	0.318422	0.307485	0.584118
69888	Cyp2c66	-0.076961	0.970646	0.703098	0.038209	-0.357674	0.293006	0.270027	0.478805
26949	Vat1	0.10436	0.111186	0.703098	3.8e-05	0.322084	0.004861	0.970779	7.9e-05
227620	Uap1l1	0.24686	0.051429	0.703098	0.001152	0.00995033	0.703366	0.559616	0.004795
56356	Gltp	0.506818	0.008301	0.703098	0.00031	0.239017	0.326125	0.357674	0.001677
230815	Man1c1	-0.300105	0.327645	0.708036	0.000715	-0.0953102	0.850931	0.982078	0.001972
14057	Sfxn1	0.182322	0.054314	0.708036	0.011611		0.874601	0.451076	0.078207
18442	P2ry2	-0.00995033	0.286558	0.71295	0.014634	-0.667829	0.002103	0.10436	0.926338
242341	Atp6v0d2	0.0676586	0.279026	0.71295	0.003492	0.239017	0.017537	0.932164	0.008
50799	Slc25a13	0.165514	0.373417	0.71295	0.02007	0.173953	0.405705	0.779325	0.095649
68481	Mpzl1	0.336472	0.06554	0.71295	0.020152	-0.157004	0.458789	0.322083	0.463041
52187	Rragd	0.609766	0.14137	0.71295	0.011042	-0.277632	0.279251	0.482426	0.909824
72297	B3gnt3	0.815365	0.038742	0.71295	0.015001	0.576613	0.098899	0.494696	0.169388
17250	Abcc1	-0.207014	0.019296	0.71784	0.008603	0.364643	0.004732	1.19996	0.002584
11541	Adora2b	-0.0198026	0.791324	0.71784	0.040673	-0.71784	0.042661	0.223144	0.5893
210172	Zfp526	0.350657	0.040112	0.71784	0.008729	-0.19062	0.474899	0.0676586	0.362298
66234	Msmo1	0.165514	0.409516	0.722706	0.035342	0.113329	0.689459	0.652325	0.037807
280411	Lix1l	0.262364	0.068298	0.722706	0.000248	0.357674	0.040332	1.02245	0.003102
233065	Alkbh6	0.797507	0.001594	0.722706	0.001447	0.329304	0.122067	0.29267	0.107214
110006	Gusb	0.0861777	0.436304	0.727549	0.000504	0.10436	0.56787	0.908259	0.003811
58250	Chst11	0.113329	0.727389	0.727549	0.003345	-0.10436	0.436107	0.708036	0.028795
105727	Slc38a1	0.34359	0.011107	0.727549	0.001464	0.139762	0.511025	0.482426	0.004389
16948	Lox	1.21491	0.018579	0.727549	0.06289	-1.00063	0.006691	-1.0438	0.0278
110196	Fdps	0.113329	0.408446	0.732368	0.033675	0.0582689	0.500466	0.524729	0.182241
27103	Eif2ak4	0.444686	0.112246	0.732368	0.001074	-0.0392207	0.631427	0.29267	0.028694
17937	Nab2	-0.476234	0.290964	0.737164	0.031388	-0.0392207	0.630117	1.16627	0.001304
13638	Efna3	-0.207014	0.711884	0.737164	0.007236	-0.350657	0.258831	0.463734	0.370451
21926	Tnf	0.0392207	0.973799	0.737164	0.420184	-1.60141	0.023419	-1.06815	0.14665
16175	Il1a	0.0953102	0.514854	0.737164	0.06647	-1.32708	0.001754	-0.506818	0.037288
75141	Rasd2	0.254642	0.429953	0.737164	0.023231	-0.285179	0.380043	0.173953	0.551405
78894	Aacs	0.457425	0.099093	0.737164	0.014766	0.122218	0.521623	0.536493	0.019358
68099	Fam92a	0.463734	0.210711	0.737164	0.027119	-0.0295588	0.854328	0.24686	0.732728
66902	Mtap	0.494696	0.019737	0.737164	0.011197	0.470004	0.024164	0.457425	0.044952
18858	Pmp22	0.139762	0.091245	0.741937	0.002225	0.113329	0.376246	0.727549	0.001093
53945	Slc40a1	0.398776	0.039926	0.741937	0.031816	0.530628	0.090483	0.647103	0.061225
433855	AI506816	1.39872	0.001902	0.741937	0.029974	0.476234	0.585359	0.0861777	0.928151
14630	Gclm	-0.19062	0.001057	0.746688	0.003094	0.756122	0.002546	1.55604	0.000414
18104	Nqo1	0.231112	0.035012	0.746688	0.042748	0.587787	0.070008	1.11841	0.000464
68659	Fam198b	0.182322	0.08778	0.751416	0.003764	-0.076961	0.529879	0.482426	0.037684
56357	Ivd	0.553885	0.002377	0.751416	0.00974	-0.0198026	0.789847	-0.0295588	0.834125
12632	Cfl2	1.23547	0.043733	0.751416	0.104673	0.322084	0.837789	-0.14842	0.702534
56619	Clec4e	0.076961	0.783622	0.756122	0.322172	-1.79343	0.00612	-1.10526	0.017741
217944	Rapgef5	0.173953	0.22684	0.756122	0.008789	0.672944	0.048805	1.31103	0.008143
434215	Lrrc32	-0.71784	0.011156	0.760806	0.004698	0.285179	0.077049	1.47705	0.004791
271508	4933408B17Rik	-0.207014	0.25642	0.760806	0.0038	-0.570979	0.009562	0.322083	0.231339
18591	Pdgfb	-0.00995033	0.956893	0.760806	0.01279	0.254642	0.046697	1.01523	0.002759
329384	Ptrh1	0.542324	0.122306	0.760806	0.008578	0.0295588	0.983144	0.254642	0.214182
244152	Tsku	-0.0861777	0.591647	0.765468	0.013794	0.832909	0.000577	1.82777	0.000788
112407	Egln3	0.672944	0.199903	0.765468	0.0593	-1.39872	0.001892	-0.741937	0.197425
18792	Plau	-0.182322	0.948084	0.770108	0.046197	0.165514	0.602939	0.727549	0.147852
77579	Myh10	0.0582689	0.485355	0.770108	0.046613	-0.314811	0.430082	0.215111	0.881283
18605	Enpp1	0.157004	0.946122	0.770108	0.0039	-0.198851	0.240491	0.609766	0.066268
11639	Ak4	0.285179	0.593232	0.770108	0.075032	-0.636577	0.037033	0.165514	0.659949
270192	Rab6b	1.23256	5.5e-05	0.770108	0.001398	0.385262	0.043501	-0.139762	0.438966
74145	F13a1	-0.364643	0.483821	0.779325	0.148389	-1.86408	0.037601	-0.883768	0.008195
19224	Ptgs1	0.500775	0.024959	0.779325	0.012032	1.075	0.009768	1.33763	0.004821
80889	Mesdc1	0.662688	0.06232	0.779325	0.008211	-0.24686	0.251027	-0.0861777	0.828259
211488	Ado	-0.00995033	0.390413	0.783902	0.000678	0.0582689	0.998463	0.667829	0.004902
76429	Lhpp	0.444686	0.165895	0.783902	9.1e-05	0.357674	0.209444	0.850151	0.002202
56213	Htra1	0.647103	0.234774	0.783902	0.031288	-0.277632	0.460791	0.239017	0.481126
244864	Layn	-0.207014	0.15683	0.788457	0.00364	0.0295588	0.780964	0.828552	0.015981
22330	Vcl	0.122218	0.128034	0.788457	0.007543	0.0487902	0.236158	0.760806	0.044212
14077	Fabp3	0.198851	0.545448	0.788457	0.551971	-1.87946	0.019109	-1.00063	0.042376
93842	Igsf9	0.438255	0.045517	0.788457	0.031718	-0.139762	0.872451	0.223144	0.401306
100041677	Gm13157	0.741937	0.01298	0.788457	0.041068	-0.378436	0.020444	-0.300105	0.37637
16403	Itga6	0.254642	0.235263	0.792993	0.021114	-0.0487902	0.372633	0.620576	0.208493
240168	Rasgrp3	-0.207014	0.995167	0.797507	0.049938	1.80665	0.101796	2.30558	0.007024
110695	Aldh7a1	0.559616	0.024788	0.802002	1.9e-05	-0.122218	0.612243	-0.0582689	0.599206
72008	Zfyve19	0.985817	0.000398	0.802002	7e-06	0.307485	0.09131	0.0582689	0.836351
80910	Gpr84	-0.604316	0.145572	0.806476	0.634993	-2.67622	0.019519	-1.04732	0.053971
19225	Ptgs2	-0.553885	0.029946	0.806476	0.584155	-2.24813	0.011601	-0.722706	0.193456
17533	Mrc1	-0.165514	0.468431	0.806476	0.025595	-0.41211	0.417378	0.431782	0.071701
102657	Cd276	0.405465	0.005107	0.81093	0.003917	-0.357674	0.031618	0.0582689	0.868048
17760	Map6	0.641854	0.037631	0.81093	0.00058	-0.576613	0.291802	0.322083	0.270827
22042	Tfrc	-0.14842	0.925799	0.815365	0.028226	-0.24686	0.647037	0.41211	0.143177
208715	Hmgcs1	0.165514	0.154856	0.81978	0.014532	0.122218	0.273388	0.71295	0.021518
140483	Hnmt	0.165514	0.468937	0.824175	0.01713	0.41211	0.048589	1.00796	0.06236
408065	Zfp456	0.582216	0.000543	0.824175	0.030235	-0.431782	0.004575	-0.139762	0.121166
17057	Klrb1a	-0.314811	0.271926	0.828552	0.057816	0.0676587	0.224063	1.13462	0.015382
237038	Nox1	0.198851	0.426294	0.828552	0.046983	-0.48858	0.274855	-0.157004	0.566767
15531	Ndst1	0.270027	0.094314	0.832909	0.000231	-0.231112	0.179172	0.378436	0.019963
13121	Cyp51	0.277632	0.099125	0.832909	0.011537	0.0676587	0.234081	0.398776	0.092627
668212	Efr3b	0.00995033	0.989808	0.841567	0.02828	0.71784	0.025357	1.59534	0.011867
18590	Pdgfa	0.300105	0.488691	0.850151	0.000838		0.861536	0.463734	0.052455
117160	Ttyh2	0.300105	0.096242	0.850151	0.000123	-0.223143	0.16149	0.425268	0.112473
26570	Slc7a11	-0.139762	0.34418	0.854415	0.17173	-1.0438	0.039554	-0.207014	0.33535
13654	Egr2	-0.0953102	0.152627	0.854415	0.004217	0.314811	0.035799	1.19695	0.005447
64136	Sdf2l1	0.0953102	0.282096	0.854415	0.000468	-0.19062	0.555963	0.620576	0.000116
57357	Srd5a3	1.0116	0.001316	0.854415	0.00194	-0.10436	0.660809	-0.139762	0.18609
666938	Bend4	0.494696	0.002812	0.871293	0.000355	-0.0582689	0.651345	0.182322	0.252922
17304	Mfge8	0.254642	0.241995	0.875469	0.002183	-0.0487902	0.764857	0.636577	0.032013
319554	Idi1	0.431782	0.081939	0.875469	0.049848	-0.0198026	0.446193	0.336472	0.224388
64383	Sirt2	0.871293	0.00059	0.879627	4e-06	-0.0392207	0.769069	0.0582689	0.438468
18751	Prkcb	0.122218	0.181727	0.883768	0.00056	0.553885	0.002104	1.31103	7.1e-05
27053	Asns	0.883768	0.033608	0.883768	0.009182	-0.457425	0.141795	-0.254642	0.925504
14726	Pdpn	1.32972	0.05275	0.887891	0.049117	-1.45395	0.000557	-2.28034	0.064618
68801	Elovl5	0.438255	0.015237	0.891998	0.000187	0.207014	0.306158	0.672944	0.000522
74748	Slamf8	0.444686	0.040041	0.891998	0.011455	-0.431782	0.251814	0.277632	0.52349
20775	Sqle	0.392042	0.545077	0.896088	0.005323	0.277632	0.73509	0.182322	0.202793
15446	Hpgd	1.30291	0.008094	0.896088	0.037967	0.683097	0.571471	0.182322	0.442158
217154	Stac2	-0.0295588	0.880248	0.900161	0.02946	0.113329	0.476664	1.19392	0.009646
12359	Cat	0.57098	0.002352	0.900161	0.000854	0.631272	0.056922	0.97456	0.000779
15932	Idua	0.620576	0.026041	0.904218	0.000619	-0.378436	0.128904	-0.262364	0.844362
18452	P4ha2	0.688135	0.140541	0.908259	0.021547	-0.207014	0.266998	0.336472	0.490934
76184	Abca6	-0.277632	0.170609	0.912283	0.425786	0.131028	0.241324	1.31909	0.024281
68190	Dubr	0.746688	5.2e-05	0.912283	0.004829	0.0582689	0.372602	0.165514	0.247195
210044	Adcy2	0.802002	0.001936	0.920283	0.000982	-0.157004	0.337273	0.076961	0.899142
71592	Pogk	0.157004	0.647069	0.924259	0.001966	-0.350657	0.198914	0.385262	0.086764
328977	Zfp532	0.207014	0.235908	0.932164	0.006325	-0.559616	0.063132	-0.0487902	0.589118
231842	Amz1	0.34359	0.249742	0.932164	0.000109	-0.24686	0.181104	0.470004	0.099104
12577	Cdkn1c	1.07841	0.212142	0.932164	0.01914	0.463734	0.649006	0.65752	0.227596
16601	Klf9	-0.0582689	0.53958	0.940007	0.010248	0.625938	0.017493	1.70656	0.001771
319352	Pianp	0.392042	0.200891	0.940007	0.004791	0.0582689	0.597553	0.760806	0.032439
102866	Pls3	0.314811	0.226265	0.943906	0.0587	0.300105	0.511457	1.13783	0.026915
234407	Colgalt1	0.41871	0.048042	0.943906	0.01985	0.329304	0.049676	0.756122	0.052101
18822	Plod1	1.10194	0.001992	0.943906	0.028448	-0.122218	0.280636		0.432942
79362	Bhlhe41	0.451076	0.095846	0.955511	7.7e-05	-0.779325	0.00039	-0.122218	0.701356
13371	Dio2	1.00063	0.127362	0.955511	0.013124	-0.81978	0.005502	-0.254642	0.685164
12520	Cd81	0.165514	0.405522	0.963174	0.041979		0.442708	0.688135	0.024178
17912	Myo1b	0.620576	0.056054	0.970779	0.046386	0.34359	0.106002	1.07158	0.309599
71901	Fam219a	0.307485	0.142702	0.978326	0.000631	-0.371564	0.098146	0.553885	0.091833
229589	Prune	0.65752	0.04575	0.978326	0.004897	0.0295588	0.917616	0.378436	0.110518
18793	Plaur	1.26976	5.5e-05	0.982078	0.000244	-0.703098	0.02037	-0.978326	6.8e-05
15925	Ide	0.652325	0.017059	0.985817	0.000424	-0.0487902	0.844924	0.357674	0.02248
72958	Zfp493	0.688135	0.048305	0.985817	0.01132	-0.231112	0.806274	0.438255	0.425193
72140	Cep89	0.908259	0.004707	0.985817	0.001501	-0.0676587	0.428542	-0.10436	0.769164
18441	P2ry1	0.122218	0.873283	0.996949	4.8e-05	0.00995033	0.735662	0.845868	0.002979
68260	Trmt12	0.553885	0.009959	1.00796	0.000284	-0.0861777	0.44192	0.239017	0.84253
80751	Rnf34	0.760806	0.000791	1.0116	0.001428	-0.924259	0.007108	-0.625938	0.008881
14562	Gdf3	0.559616	0.036102	1.01885	0.008793	0.398776	0.094337	0.951658	0.005114
242864	Napepld	0.0295588	0.766904	1.02245	0.000414	-0.19062	0.575462	0.741937	0.003688
72043	Sulf2	-0.0295588	0.759761	1.02962	0.015001	1.10856	0.000329	2.1883	0.001787
11852	Rhob	-0.173953	0.214215	1.03674	0.00584	-0.0198026	0.808731	1.23837	0.002086
14362	Fzd1	0.476234	0.020176	1.0438	0.002666	0.113329	0.361191	0.672944	0.002567
11855	Arhgap5	0.989541	0.001687	1.05082	0.001382	0.173953	0.741675	0.231112	0.298164
68440	Dusp23	0.788457	0.001431	1.05431	0.000594	0.157004	0.177926	0.548121	0.052139
170942	Erdr1	1.01885	0.00169	1.07158	0.016694	0.231112	0.304321	0.457425	0.305699
67149	Nkain1	0.770108	0.001522	1.075	0.035491	0.14842	0.641693	0.615186	0.083836
56375	B4galt4	0.482426	0.07404	1.08856	0.005057	0.0861777	0.90572	0.722706	0.077478
99151	Cercam	0.722706	0.006616	1.08856	0.006528	-0.530628	0.077694	0.113329	0.543799
12509	Cd59a	0.350657	0.017912	1.09861	0.003986	0.0582689	0.229953	0.887891	0.000753
72572	Spats2	0.425268	0.060082	1.10526	0.0214	-0.570979	0.028025	-0.0953102	0.725768
27055	Fkbp9	0.300105	0.308142	1.10856	0.021539	0.314811	0.051606	1.15373	0.009588
76044	Ncapg2	1.25276	0.000167	1.10856	0.009239	-1.05082	0.016477	-1.16627	0.000273
18143	Npas2	0.14842	0.801094	1.12817	0.032627	-0.29267	0.439332	0.879627	0.11952
74096	Hvcn1	-0.512824	0.063641	1.13462	0.007874	0.350657	0.344271	2.10047	4e-06
228592	F830045P16Rik	0.41211	0.030742	1.14422	0.000901	-0.841567	0.005846	-0.165514	0.512937
14456	Gas6	0.0392207	0.296632	1.1474	0.005338	0.0953102	0.483633	1.18173	0.002624
50873	Park2	1.47476	1.5e-05	1.15688	0.000357	0.0487902	0.489048	-0.385262	0.054284
50493	Txnrd1	-0.0295588	0.653951	1.17865	0.001861	0.576613	0.006837	1.60944	0.000739
12822	Col18a1	0.0582689	0.756375	1.18479	0.043948	-0.285179	0.787496	0.879627	0.022149
71306	Mfap3l	0.482426	0.068447	1.20297	0.010754	-0.24686	0.907449	0.41871	0.111915
21912	Tspan7	0.854415	0.051335	1.20297	0.008021	-0.0487902	0.478898	0.425268	0.526283
171166	Mcoln3	0.932164	0.048757	1.23256	0.018203	-0.463734	0.165754	-0.631272	0.728531
14048	Eya1	0.512824	0.011708	1.25562	0.000164	0.34359	0.098969	0.920283	0.002389
17718	ND3	0.0487902	0.478985	1.25846	5.9e-05	0.385262	0.015301	1.47933	0.001
80837	Rhoj	0.300105	0.550809	1.27536	0.017031	1.27257	0.003627	2.37024	0.003558
66609	Cryzl1	0.896088	0.004016	1.29198	0.003206	-0.19062	0.594336	0.0295588	0.418405
15490	Hsd17b7	0.277632	0.202823	1.31641	0.001583	-0.10436	0.521013	0.797507	0.037171
74754	Dhcr24	0.157004	0.379682	1.32176	0.003625	0.131028	0.139144	1.0116	0.023518
11816	Apoe	0.887891	0.008009	1.34807	0.002251		0.953338	0.625938	0.138295
100033459	Pydc3	1.89912	0.0094	1.35584	0.016603	-2.06051	0.020623	-2.92155	0.011474
207565	Camkk2	1.92571	1.4e-05	1.36864	0.00077	0.076961	0.279177	-0.438255	0.09123
333050	Ksr2	0.48858	0.016584	1.39128	0.011123	0.398776	0.026717	1.49515	0.017619
20112	Rps6ka2	0.457425	0.578974	1.43984	0.001805	-0.182322	0.407364	1.18784	0.06736
80891	Fcrls	-0.636577	0.106346	1.45862	0.019258	0.0487902	0.453888	2.38693	0.004439
240916	Vsig8	1.05082	0.002795	1.47247	0.000113	-0.182322	0.408101	0.0295588	0.904134
14778	Gpx3	0.270027	0.111587	1.4929	0.009331	0.95935	0.031249	2.17134	0.000693
17318	Mid1	2.07065	0.000466	1.51951	0.003357	-0.41871	0.250772	-1.51293	0.02786
231605	Galnt9	1.88707	0.001036	1.5433	0.003883	0.470004	0.365472	-0.0487902	0.648218
12487	Cd28	0.928219	0.020281	1.56653	0.008294	0.00995033	0.562454	0.875469	0.281729
83814	Nedd4l	1.01523	0.000345	1.57898	0.00013	-0.277632	0.130518	0.405465	0.171158
195046	Nlrp1a	1.90211	0.000352	1.62137	0.000611	0.451076	0.464998	0.207014	0.199664
71738	Mamdc2	0.0861777	0.675963	1.639	0.008723	0.86289	0.00656	2.71734	0.00443
22393	Wfs1	0.940007	0.026931	2.00013	6.2e-05	-0.41871	0.420566	0.698135	0.090528
80752	Fam20c	1.01885	2.7e-05	2.1506	0.000126	-0.0487902	0.624206	1.11841	0.004972
109754	Cyb5r3	1.6901	0.00061	2.26903	9e-06	-0.0676587	0.628173	0.457425	0.030693
627984	Nlrp1c-ps	2.89591	1e-05	2.59525	1.6e-05	0.542324	0.178945	0.431782	0.074797
76612	Lrrc27	1.69562	0.000308	2.76443	1.5e-05	-0.34359	0.22447	0.548121	0.008627
20732	Spint1	1.88707	4.2e-05	3.16463	0.000495	-1.12817	0.043292	-0.0953102	0.872734
623121	Pydc4	3.7885	1.6e-05	3.51065	1.9e-05	-2.50634	0.000236	-2.38509	0.000789
240921	Gm4955	2.7447	4.3e-05	3.82078	5e-06	-2.49897	0.000105	-1.57485	0.008294
11801	Cd5l	-0.71784	0.000491		0.776029	-1.10194	4.6e-05	-0.41871	0.070754
20971	Sdc4	-0.512824	0.015275		0.603612	-0.81093	0.015909	-0.431782	0.111885
237339	L3mbtl3	-0.207014	0.317078		0.759277	-0.570979	0.003353	-0.609766	0.016068
20977	Syp	-0.157004	0.137576		0.982616	0.604316	0.022878	0.928219	0.005115
268379	Abca13	-0.113329	0.335594		0.954838	-1.58104	0.013561	-1.28923	0.021397
71934	Car13	0.0392207	0.836273		0.654482	-0.765468	0.004795	-0.620576	0.007965
72082	Cyp2c55	0.113329	0.485145		0.371979	-0.139762	0.658915	-0.662688	0.042681
68616	Gdpd3	0.113329	0.452047		0.912327	0.438255	0.075275	0.636577	0.008146
16476	Jun	0.262364	0.169872		0.54029	-0.576613	0.019856	-0.783902	0.003355
