# Supplementary material for: CaMKK2 in myeloid cells is a key regulator of the immune-suppressive microenvironment in breast cancer
Source: Nat Commun. 2019 Jun 4;10:2450. doi: 10.1038/s41467-019-10424-5 (PMC6547743; doi:10.1038/s41467-019-10424-5)
Supplement: Supplementary file 6 — Supplementary Data 2 [file 41467_2019_10424_MOESM6_ESM.xlsx]

## Sheet: IPG_rep19265_meta_pathways_tabl
entity	name	pv_fdr (WT RM vs. KO RM)	pv_fdr (WT CM vs. KO CM)	pv_fdr (WT RM vs. WT CM)	pv_fdr (KO RM vs. KOCMl)
6860	Herpes simplex infection	0.496588	0.000187532	0.000118137	3.63033e-05
6857	Measles	0.642836	0.000257662	7.54262e-05	8.91359e-05
6711	Cytokine-cytokine receptor interaction	0.294367	0.000423579	1.34434e-06	1.63562e-06
6601	Steroid biosynthesis		0.000423579	0.568002	0.00367758
6764	NOD-like receptor signaling pathway	0.5084	0.000442687	5.40851e-05	0.000194947
6779	Intestinal immune network for IgA production	0.294367	0.000565948	0.000117403	0.000194947
6858	Influenza A	0.367785	0.000565948	0.000117403	8.91359e-05
6712	Chemokine signaling pathway	0.367785	0.00347292	2.25282e-06	1.63562e-06
6676	Metabolic pathways	0.815116	0.00347292	0.0226587	0.000283002
6754	Cell adhesion molecules (CAMs)	0.294367	0.00347292	3.53593e-05	0.00941322
6855	Hepatitis C		0.00347292	0.000630339	0.00706898
6859	HTLV-I infection	0.432149	0.00347292	0.0453379	0.00338685
6889	Rheumatoid arthritis	0.367785	0.00354858	9.89983e-05	0.000128111
6628	Glutathione metabolism		0.0189085	0.240243	0.0127594
6891	Graft-versus-host disease	0.309336	0.0264751	5.40851e-05	0.000122499
6816	AGE-RAGE signaling pathway in diabetic complications	0.463826	0.0283696	0.00949572	0.00727334
6617	Arginine and proline metabolism	0.362804	0.0283696	0.154531	0.00344507
6763	Toll-like receptor signaling pathway	0.477367	0.0283696	5.61039e-05	0.000119198
6681	EGFR tyrosine kinase inhibitor resistance	0.372631	0.0326622	0.174958	0.154076
6817	Type I diabetes mellitus	0.294367	0.0326622	5.40851e-05	0.00046694
6749	Osteoclast differentiation		0.0391262	5.40851e-05	0.0756126
6863	Transcriptional misregulation in cancer	0.294367	0.0391262	5.60172e-05	0.0018816
6768	Hematopoietic cell lineage	0.433455	0.0391262	1.22511e-08	0.000896099
6613	Valine, leucine and isoleucine degradation		0.0421986	0.418069	0.0756126
6767	Jak-STAT signaling pathway	0.494761	0.0563635	0.000117403	0.000431361
6650	Glycosphingolipid biosynthesis - lacto and neolacto series	0.432025	0.0566494	0.132307	0.0822994
6684	Platinum drug resistance		0.0596854	0.605966	0.0577744
6850	Malaria	0.367785	0.0671312	5.56975e-05	0.000194947
6777	TNF signaling pathway		0.069115	0.000117403	0.000122499
6856	Hepatitis B		0.0721812	0.125096	0.00241053
6707	Rap1 signaling pathway	0.555952	0.0827698	0.0453379	0.150877
6820	Endocrine and other factor-regulated calcium reabsorption	0.271262	0.0827698	0.950871	0.464102
6851	Toxoplasmosis	0.331811	0.0827698	5.60172e-05	0.00757317
6887	Inflammatory bowel disease (IBD)	0.433455	0.0827698	0.000117403	3.63033e-05
6804	Prolactin signaling pathway		0.0875626	0.28667	0.290197
6594	Fructose and mannose metabolism		0.096168	0.443698	0.49423
6886	Autoimmune thyroid disease	0.347413	0.0983918	5.60172e-05	0.000194947
6810	Regulation of lipolysis in adipocytes	0.294367	0.0983918	0.299128	0.0978247
6638	Glycosaminoglycan biosynthesis - chondroitin sulfate / dermatan sulfate	0.377896	0.103487	0.5811	0.779187
6672	Metabolism of xenobiotics by cytochrome P450	0.555952	0.114093	0.418069	0.0756126
6896	Viral myocarditis	0.367785	0.117623	0.000564379	0.000550153
6766	Cytosolic DNA-sensing pathway		0.121713	9.82615e-05	0.000194947
6890	Allograft rejection	0.33264	0.121713	9.82615e-05	0.000128111
6854	Tuberculosis	0.377896	0.121713	0.000113796	0.000194947
6704	MAPK signaling pathway	0.309697	0.121713	0.000113796	0.109873
6730	Phagosome	0.367785	0.121713	0.000647498	0.000194947
6668	Terpenoid backbone biosynthesis		0.128369		0.81258
6864	Viral carcinogenesis	0.366083	0.128466	0.228415	0.00046694
6827	Carbohydrate digestion and absorption	0.411497	0.128466	0.453445	0.49305
6819	Aldosterone-regulated sodium reabsorption	0.411497	0.132185	0.546238	0.194918
6865	Chemical carcinogenesis		0.133991	0.418069	0.171414
6714	HIF-1 signaling pathway	0.367785	0.145455	0.418069	0.484596
6612	Cysteine and methionine metabolism	0.494761	0.147155	0.299128	0.439571
6888	Systemic lupus erythematosus	0.294367	0.152	0.000396476	0.00689136
6618	Histidine metabolism		0.153596	0.365968	0.0756126
6773	T cell receptor signaling pathway	0.294367	0.153596	0.545807	0.686011
6774	B cell receptor signaling pathway		0.153596	0.568002	0.0797578
6849	African trypanosomiasis		0.153596	0.00456957	0.00155495
6621	Tryptophan metabolism	0.501801	0.153596	0.546238	0.156746
6715	FoxO signaling pathway		0.155035	0.66724	0.419769
6603	Ubiquinone and other terpenoid-quinone biosynthesis		0.16023		0.31
6867	MicroRNAs in cancer	0.819685	0.164507	0.0270343	0.0101958
6852	Amoebiasis	0.367785	0.175093	0.000298942	0.000194947
6862	Pathways in cancer	0.244917	0.179256	0.248484	0.195265
6727	Protein processing in endoplasmic reticulum	0.366083	0.179256	0.418069	0.474965
6884	Choline metabolism in cancer	0.377896	0.180687	0.3579	0.606262
6752	Focal adhesion	0.294367	0.181604	0.418069	0.107728
6892	Primary immunodeficiency	0.447203	0.226617	0.0526116	0.141844
6609	Pyrimidine metabolism		0.226617	0.211081	0.137624
6894	Arrhythmogenic right ventricular cardiomyopathy (ARVC)	0.294367	0.228088	0.16378	0.106585
6848	Chagas disease (American trypanosomiasis)	0.450846	0.232314	0.00403244	0.00458173
6885	Asthma	0.294367	0.232314	0.000117403	0.00758072
6813	Type II diabetes mellitus	0.316494	0.232314	0.119723	0.0847504
6717	Sphingolipid signaling pathway	0.815116	0.232314	0.625758	0.119097
6772	Th17 cell differentiation	0.433455	0.232314	0.0010215	0.0642268
6661	Nicotinate and nicotinamide metabolism		0.234906	0.0141965	0.0810397
6832	Mineral absorption	0.294367	0.237732	0.26758	0.31
6596	Ascorbate and aldarate metabolism		0.248902	0.559497	0.0797578
6735	Apoptosis	0.936008	0.248902	0.038865	0.00330368
6866	Proteoglycans in cancer	0.294367	0.253901	0.0993225	0.115737
6737	Longevity regulating pathway - multiple species	0.447203	0.280029	0.568002	0.0902997
6607	Purine metabolism	0.294367	0.280029	0.00206791	0.0206154
6756	Tight junction	0.294367	0.280029	0.125096	0.288367
6853	Staphylococcus aureus infection	0.294367	0.280775	0.000117403	0.00212218
6835	Amyotrophic lateral sclerosis (ALS)		0.287266	0.0751967	0.0978247
6633	Other types of O-glycan biosynthesis		0.29971	0.597367	0.0400033
6761	Antigen processing and presentation	0.605944	0.313815	0.000564379	0.00159873
6797	Insulin signaling pathway	0.501801	0.325209	0.541508	0.114795
6713	NF-kappa B signaling pathway		0.327643	0.000122523	0.00241053
6787	Cholinergic synapse	0.294367	0.384381	0.986514	0.13007
6846	Legionellosis	0.477367	0.397882	0.00045133	0.00366331
6683	Antifolate resistance	0.377896	0.408547	0.00923497	0.00311896
6770	IL-17 signaling pathway		0.421267	5.40851e-05	0.0306358
6641	Glycerolipid metabolism		0.446584	0.0980176	0.0976064
6837	Prion diseases		0.446584	0.0458412	0.1581
6623	beta-Alanine metabolism		0.446584	0.427493	0.0158111
6728	Lysosome	0.294367	0.465827	0.924364	0.109873
6718	Phospholipase D signaling pathway	0.294367	0.465955	0.605966	0.542356
6710	cAMP signaling pathway	0.294367	0.46932	0.76032	0.414705
6771	Th1 and Th2 cell differentiation	0.689273	0.46932	0.000400402	0.109873
6765	RIG-I-like receptor signaling pathway		0.470735	0.00403244	0.167834
6844	Salmonella infection		0.470735	0.000694374	0.0224916
6825	Gastric acid secretion	0.294367	0.470735	0.845702	0.150877
6759	Complement and coagulation cascades	0.244917	0.507765	0.00468259	0.0552731
6665	Folate biosynthesis		0.522802	0.520251	0.137624
6723	Ubiquitin mediated proteolysis	0.30632	0.526646	0.652374	0.119097
6847	Leishmaniasis	0.367785	0.532521	5.40851e-05	0.000157883
6669	Nitrogen metabolism	0.294367	0.543674	0.546238	0.423691
6845	Pertussis	0.367785	0.543674	9.82615e-05	0.0206154
6630	N-Glycan biosynthesis		0.549391		0.0810397
6805	Thyroid hormone synthesis	0.463826	0.549391	0.544266	0.0830557
6685	ABC transporters		0.554846	0.346435	0.000836121
6840	Morphine addiction	0.294367	0.601697	0.811924	0.225614
6786	Glutamatergic synapse	0.294367	0.607716	0.998097	0.672861
6807	Adipocytokine signaling pathway	0.367785	0.664021	0.0993225	0.631669
6738	Apoptosis - multiple species		0.673515	0.694639	0.13024
6729	Endocytosis	0.294367	0.703329	0.546238	0.544766
6880	Small cell lung cancer	0.270608	0.812837	0.365968	0.359738
6784	Neurotrophin signaling pathway	0.367785	0.859749	0.568002	0.119097
6815	Non-alcoholic fatty liver disease (NAFLD)		0.888034	0.0993225	0.338783
6657	One carbon pool by folate			0.0660412	0.266865
6670	Sulfur metabolism			0.133567	0.641221
